# Supplementary material for: Comparative Genomics of Mycoplasma synoviae and New Targets for Molecular Diagnostics
Source: Front Vet Sci. 2021 Feb 19;8:640067. doi: 10.3389/fvets.2021.640067 (PMC7933220; doi:10.3389/fvets.2021.640067)
Supplement: Supplementary file 2 [file Table_2.XLSX]

## Sheet: Sheet1
SUPPLEMENTARY TABLE S2 Background information of isolates, strains, and clinical samples used in this study.
Names	Species	Country	Host	Tissue of orgin	The CT values when qPCR assays targeting VY93_RS02250a		The CT values when qPCR assays targeting VY93_RS02300a
HN01	Mycoplasma synoviae	China	Chicken	Inflamed joint	18.352	18.482	18.937	18.743
HN618	Mycoplasma synoviae	China	Chicken	Inflamed joint	18.569	18.663	18.818	18.67
JPCI19	Mycoplasma synoviae	China	Chicken	Inflamed joint	19.297	19.335	19.434	19.526
JQ1901	Mycoplasma synoviae	China	Chicken	Inflamed joint	20.459	20.457	21.04	20.961
JQ1902	Mycoplasma synoviae	China	Chicken	Inflamed joint	20.733	20.791	21.22	20.922
JQ1903	Mycoplasma synoviae	China	Chicken	Inflamed joint	19.093	19.055	19.498	19.73
JSXL01	Mycoplasma synoviae	China	Chicken	Inflamed joint	19.119	19.132	19.603	19.47
JSXL02	Mycoplasma synoviae	China	Chicken	Inflamed joint	21.449	21.537	21.651	21.78
JSXL03	Mycoplasma synoviae	China	Chicken	Inflamed joint	18.682	18.837	19.15	19.047
JSXL04	Mycoplasma synoviae	China	Chicken	Inflamed joint	19.717	19.747	19.827	19.812
JSXL05	Mycoplasma synoviae	China	Chicken	Inflamed joint	19.284	19.347	19.918	19.75
JSXL06	Mycoplasma synoviae	China	Chicken	Inflamed joint	19.6	19.688	20.246	20.041
JSXL07	Mycoplasma synoviae	China	Chicken	Inflamed joint	18.59	18.721	18.391	18.522
JSXL08	Mycoplasma synoviae	China	Chicken	Inflamed joint	18.93	18.808	19.279	19.322
JSXL09	Mycoplasma synoviae	China	Chicken	Inflamed joint	18.031	18.105	18.37	18.416
JSXL10	Mycoplasma synoviae	China	Chicken	Inflamed joint	19.683	19.708	19.969	20.102
JSXL11	Mycoplasma synoviae	China	Chicken	Inflamed joint	17.771	17.701	18.243	18.076
JSHA2068	Mycoplasma synoviae	China	Chicken	Inflamed joint	20.214	20.302	20.448	20.647
JSHA2069	Mycoplasma synoviae	China	Chicken	Inflamed joint	19.46	19.538	19.821	20.11
NP20	Mycoplasma synoviae	China	Chicken	Inflamed joint	18.118	18.026	18.389	18.081
R	Mycoplasma gallisepticum	USA	Chicken	NA	Negaive	Negaive	Negaive	Negaive
SD1701	Mycoplasma gallisepticum	China	Chicken	Trachea	Negaive	Negaive	Negaive	Negaive
SC1801	Mycoplasma gallisepticum	China	Chicken	Trachea	Negaive	Negaive	Negaive	Negaive
PG16	Mycoplasma gallinarum	NA	Chicken	NA	Negaive	Negaive	Negaive	Negaive
695	Mycoplasma iowae	USA	Turkey	Embryos	Negaive	Negaive	Negaive	Negaive
17529	Mycoplasma meleagridis	USA	Turkey	Sinus	Negaive	Negaive	Negaive	Negaive
SA9801	Staphylococcus aureus	China	Chicken	Inflamed joint	Negaive	Negaive	Negaive	Negaive
SA9803	Staphylococcus aureus	China	Chicken	Inflamed joint	Negaive	Negaive	Negaive	Negaive
JSSA03	Staphylococcus aureus	China	Chicken	Skin	Negaive	Negaive	Negaive	Negaive
JSSA04	Staphylococcus aureus	China	Chicken	Skin	Negaive	Negaive	Negaive	Negaive
JSSA07	Staphylococcus aureus	China	Chicken	Skin	Negaive	Negaive	Negaive	Negaive
SAX09	Staphylococcus aureus	China	Chicken	Heart	Negaive	Negaive	Negaive	Negaive
JAPEC201	Avian pathogenic Escherichia coli	China	Chicken	Spleen	Negaive	Negaive	Negaive	Negaive
JAPEC111	Avian pathogenic Escherichia coli	China	Chicken	Trachea	Negaive	Negaive	Negaive	Negaive
JAPEC112	Avian pathogenic Escherichia coli	China	Chicken	Trachea	Negaive	Negaive	Negaive	Negaive
JAPEC115	Avian pathogenic Escherichia coli	China	Chicken	Trachea	Negaive	Negaive	Negaive	Negaive
NSP1818	Salmonella enterica subsp. enterica serovar Gallinarum biovar Pullorum	China	Chicken	Inflamed joint	Negaive	Negaive	Negaive	Negaive
JSGP09	Salmonella enterica subsp. enterica serovar Gallinarum biovar Pullorum	China	Chicken	Anal swab	Negaive	Negaive	Negaive	Negaive
SJL37	Salmonella enterica subsp. enterica serovar Gallinarum biovar Gallinarum	China	Chicken	Liver	Negaive	Negaive	Negaive	Negaive
SJ39	Salmonella enterica subsp. enterica serovar Gallinarum biovar Gallinarum	China	Chicken	Anal swab	Negaive	Negaive	Negaive	Negaive
SJ44	Salmonella enterica subsp. enterica serovar Gallinarum biovar Gallinarum	China	Chicken	Anal swab	Negaive	Negaive	Negaive	Negaive
ENNTL79	Salmonella enterica subsp. enterica serovar Typhimurium	China	Chicken	Liver	Negaive	Negaive	Negaive	Negaive
ENNT37	Salmonella enterica subsp. enterica serovar Typhimurium	China	Chicken	Anal swab	Negaive	Negaive	Negaive	Negaive
ENNT38	Salmonella enterica subsp. enterica serovar Typhimurium	China	Chicken	Anal swab	Negaive	Negaive	Negaive	Negaive
MSCS01	Chicken hock joint tissue sample with positive Mycoplasma synoviae infection	China	Chicken	Inflamed joint	28.858	29.154	28.735	28.745
MSCS02	Chicken hock joint tissue sample with positive Mycoplasma synoviae infection	China	Chicken	Inflamed joint	31.048	31.052	32.043	32.247
MSCS03	Chicken hock joint tissue sample with positive Mycoplasma synoviae infection	China	Chicken	Inflamed joint	29.665	29.584	30.793	30.26
MSCS04	Chicken hock joint tissue sample with positive Mycoplasma synoviae infection	China	Chicken	Inflamed joint	29.531	29.688	30.747	30.27
MSCS05	Chicken hock joint tissue sample with positive Mycoplasma synoviae infection	China	Chicken	Inflamed joint	28.452	28.784	28.965	28.745
MSCS06	Chicken hock joint tissue sample with positive Mycoplasma synoviae infection	China	Chicken	Inflamed joint	27.076	26.96	27.202	27.443
MSCS07	Chicken hock joint tissue sample with positive Mycoplasma synoviae infection	China	Chicken	Inflamed joint	28.487	28.295	28.584	28.536
MSCS08	Chicken hock joint tissue sample with positive Mycoplasma synoviae infection	China	Chicken	Inflamed joint	26.987	26.935	27.114	27.01
MSCS09	Chicken hock joint tissue sample with positive Mycoplasma synoviae infection	China	Chicken	Inflamed joint	27.558	27.489	27.861	27.647
MSCS10	Chicken hock joint tissue sample with positive Mycoplasma synoviae infection	China	Chicken	Inflamed joint	29.564	29.487	30.154	30.215
MSCS11	Chicken hock joint tissue sample with positive Mycoplasma synoviae infection	China	Chicken	Inflamed joint	27.546	27.445	27.446	27.364
MSCS12	Chicken hock joint tissue sample with positive Mycoplasma synoviae infection	China	Chicken	Inflamed joint	26.857	26.848	27.07	26.912
MSCS13	Chicken hock joint tissue sample with positive Mycoplasma synoviae infection	China	Chicken	Inflamed joint	30.258	30.486	30.614	30.847
MSCS14	Chicken hock joint tissue sample with positive Mycoplasma synoviae infection	China	Chicken	Inflamed joint	27.264	27.469	27.447	27.594
MSCS15	Chicken hock joint tissue sample with positive Mycoplasma synoviae infection	China	Chicken	Inflamed joint	27.493	27.633	27.964	27.941
MSCS16	Chicken hock joint tissue sample with positive Mycoplasma synoviae infection	China	Chicken	Inflamed joint	28.967	28.494	28.698	28.634
MSCS17	Chicken hock joint tissue sample with positive Mycoplasma synoviae infection	China	Chicken	Inflamed joint	29.635	29.784	30.154	29.998
MSCS18	Chicken hock joint tissue sample with positive Mycoplasma synoviae infection	China	Chicken	Inflamed joint	26.938	26.839	26.951	27.042
MSCS19	Chicken hock joint tissue sample with positive Mycoplasma synoviae infection	China	Chicken	Inflamed joint	29.109	29.233	29.588	29.656
MSCS20	Chicken hock joint tissue sample with positive Mycoplasma synoviae infection	China	Chicken	Inflamed joint	28.768	28.602	29.226	29.337
MSCS21	Chicken hock joint tissue sample with positive Mycoplasma synoviae infection	China	Chicken	Inflamed joint	27.014	27.299	27.332	27.166
MSCS22	Chicken hock joint tissue sample with positive Mycoplasma synoviae infection	China	Chicken	Inflamed joint	29.567	29.603	29.728	29.964
MSCS23	Chicken hock joint tissue sample with positive Mycoplasma synoviae infection	China	Chicken	Inflamed joint	27.97	27.969	28.143	28.278
MSCS24	Chicken hock joint tissue sample with positive Mycoplasma synoviae infection	China	Chicken	Inflamed joint	28.594	28.847	28.707	28.637
MSCS25	Chicken hock joint tissue sample with positive Mycoplasma synoviae infection	China	Chicken	Inflamed joint	30.669	30.29	30.927	31.208
MSCS26	Chicken hock joint tissue sample with positive Mycoplasma synoviae infection	China	Chicken	Inflamed joint	28.978	28.886	29.119	29.455
MSCS27	Chicken hock joint tissue sample with positive Mycoplasma synoviae infection	China	Chicken	Inflamed joint	29.331	29.032	29.253	29.317
MSCS28	Chicken hock joint tissue sample with positive Mycoplasma synoviae infection	China	Chicken	Inflamed joint	30.854	30.73	31.026	31.331
MSCS29	Chicken hock joint tissue sample with positive Mycoplasma synoviae infection	China	Chicken	Inflamed joint	27.831	27.869	28.077	28.195
MSCS30	Chicken hock joint tissue sample with positive Mycoplasma synoviae infection	China	Chicken	Inflamed joint	29.966	29.755	30.36	30.331
MSCS31	Chicken hock joint tissue sample with positive Mycoplasma synoviae infection	China	Chicken	Inflamed joint	27.408	27.517	27.404	27.495
MSCS32	Chicken hock joint tissue sample with positive Mycoplasma synoviae infection	China	Chicken	Inflamed joint	28.315	28.482	28.437	28.455
MSCS33	Chicken hock joint tissue sample with positive Mycoplasma synoviae infection	China	Chicken	Inflamed joint	26.877	26.934	27.15	27.017
MSCS34	Chicken hock joint tissue sample with positive Mycoplasma synoviae infection	China	Chicken	Inflamed joint	28.006	28.13	28.442	28.286
MSCS35	Chicken hock joint tissue sample with positive Mycoplasma synoviae infection	China	Chicken	Inflamed joint	29.774	29.869	30.523	30.036
MSCS36	Chicken hock joint tissue sample with positive Mycoplasma synoviae infection	China	Chicken	Inflamed joint	27.528	27.13	27.107	27.331
MSCS37	Chicken hock joint tissue sample with positive Mycoplasma synoviae infection	China	Chicken	Inflamed joint	27.732	27.869	27.926	27.995
MSCS38	Chicken hock joint tissue sample with positive Mycoplasma synoviae infection	China	Chicken	Inflamed joint	30.442	30.486	31.258	31.17
MSCS39	Chicken hock joint tissue sample with positive Mycoplasma synoviae infection	China	Chicken	Inflamed joint	30.923	30.836	31.32	31.438
MSCS40	Chicken hock joint tissue sample with positive Mycoplasma synoviae infection	China	Chicken	Inflamed joint	26.844	26.817	27.086	27.291
MSCS41	Chicken hock joint tissue sample with positive Mycoplasma synoviae infection	China	Chicken	Inflamed joint	28.33	28.569	28.401	28.285
MSCS42	Chicken hock joint tissue sample with positive Mycoplasma synoviae infection	China	Chicken	Inflamed joint	29.923	29.864	29.771	29.812
MSCS43	Chicken hock joint tissue sample with positive Mycoplasma synoviae infection	China	Chicken	Inflamed joint	28.569	28.83	28.297	28.328
MSCS44	Chicken hock joint tissue sample with positive Mycoplasma synoviae infection	China	Chicken	Inflamed joint	26.994	26.878	27.003	27.155
MSCS45	Chicken hock joint tissue sample with positive Mycoplasma synoviae infection	China	Chicken	Inflamed joint	27.867	27.635	27.724	27.674
MSCS46	Chicken hock joint tissue sample with positive Mycoplasma synoviae infection	China	Chicken	Inflamed joint	29.973	29.882	30.156	30.052
MSCS47	Chicken hock joint tissue sample with positive Mycoplasma synoviae infection	China	Chicken	Inflamed joint	27.341	27.547	27.423	27.525
MSCS48	Chicken hock joint tissue sample with positive Mycoplasma synoviae infection	China	Chicken	Inflamed joint	28.697	28.811	29.045	29.067
MSNS01	Negative control chicken hock joint tissue sample	China	Chicken	Healthy joint	Negaive	Negaive	Negaive	Negaive
MSNS02	Negative control chicken hock joint tissue sample	China	Chicken	Healthy joint	Negaive	Negaive	Negaive	Negaive
MSNS03	Negative control chicken hock joint tissue sample	China	Chicken	Healthy joint	Negaive	Negaive	Negaive	Negaive
MSNS04	Negative control chicken hock joint tissue sample	China	Chicken	Healthy joint	Negaive	Negaive	Negaive	Negaive
MSNS05	Negative control chicken hock joint tissue sample	China	Chicken	Healthy joint	Negaive	Negaive	Negaive	Negaive
MSNS06	Negative control chicken hock joint tissue sample	China	Chicken	Healthy joint	Negaive	Negaive	Negaive	Negaive
MSNS07	Negative control chicken hock joint tissue sample	China	Chicken	Healthy joint	Negaive	Negaive	Negaive	Negaive
MSNS08	Negative control chicken hock joint tissue sample	China	Chicken	Healthy joint	Negaive	Negaive	Negaive	Negaive
MSNS09	Negative control chicken hock joint tissue sample	China	Chicken	Healthy joint	Negaive	Negaive	Negaive	Negaive
MSNS10	Negative control chicken hock joint tissue sample	China	Chicken	Healthy joint	Negaive	Negaive	Negaive	Negaive
a The CT values showed in the table are obtained from two parallel tests.
