# Supplementary material for: Comparative Genomics of Mycoplasma synoviae and New Targets for Molecular Diagnostics
Source: Front Vet Sci. 2021 Feb 19;8:640067. doi: 10.3389/fvets.2021.640067 (PMC7933220; doi:10.3389/fvets.2021.640067)
Supplement: Supplementary file 3 [file Table_3.XLSX]

## Sheet: Sheet1
SUPPLEMENTARY TABLE S3 A summary of the Cluster numbers representing various genes
Number	Length of the amino acid (aa) sequence of the protein	Strain number and protein number		Sequence identity
>Cluster 0
0	324 aa	>lcl|NZ_CP033512.1_prot_WP_129692495.1_19...	*a
1	324 aa	>lcl|NZ_CP033512.1_prot_WP_129692495.1_34...	at	1
2	324 aa	>lcl|NZ_CP033512.1_prot_WP_129692553.1_55...	at	0.9907
3	324 aa	>lcl|NZ_CP033512.1_prot_WP_129692495.1_62...	at	1
4	324 aa	>lcl|NZ_CP033512.1_prot_WP_129692495.1_68...	at	1
5	324 aa	>lcl|NZ_CP033512.1_prot_WP_129692561.1_83...	at	0.9969
6	324 aa	>lcl|NZ_CP033512.1_prot_WP_129692495.1_88...	at	1
7	324 aa	>lcl|NZ_CP033512.1_prot_WP_129692495.1_96...	at	1
8	324 aa	>lcl|NZ_CP033512.1_prot_WP_129692495.1_107...	at	1
9	324 aa	>lcl|NZ_CP033512.1_prot_WP_129692495.1_116...	at	1
10	324 aa	>lcl|NZ_CP033512.1_prot_WP_129692495.1_118...	at	1
11	324 aa	>lcl|NZ_CP033512.1_prot_WP_129692514.1_146...	at	0.9938
12	324 aa	>lcl|NZ_CP033512.1_prot_WP_129692495.1_148...	at	1
13	285 aa	>lcl|NZ_CP033512.1_prot_WP_129692585.1_149...	at	0.9684
14	324 aa	>lcl|NZ_CP033512.1_prot_WP_129692514.1_197...	at	0.9938
15	324 aa	>lcl|NZ_CP033512.1_prot_WP_129692495.1_207...	at	1
16	324 aa	>lcl|NZ_CP033512.1_prot_WP_129692495.1_211...	at	1
17	324 aa	>lcl|NZ_CP033512.1_prot_WP_129692603.1_217...	at	0.9877
18	324 aa	>lcl|NZ_CP033512.1_prot_WP_129692605.1_222...	at	0.9969
19	324 aa	>lcl|NZ_CP033512.1_prot_WP_129692495.1_233...	at	1
20	324 aa	>lcl|NZ_CP033512.1_prot_WP_129692495.1_239...	at	1
21	324 aa	>lcl|NZ_CP033512.1_prot_WP_129692495.1_244...	at	1
22	324 aa	>lcl|NZ_CP033512.1_prot_WP_129692495.1_246...	at	1
23	324 aa	>lcl|NZ_CP033512.1_prot_WP_129692495.1_265...	at	1
24	324 aa	>lcl|NZ_CP033512.1_prot_WP_129692495.1_276...	at	1
25	324 aa	>lcl|NZ_CP033512.1_prot_WP_129692495.1_296...	at	1
26	324 aa	>lcl|NZ_CP033512.1_prot_WP_129692629.1_309...	at	0.9938
27	324 aa	>lcl|NZ_CP033512.1_prot_WP_129692643.1_355...	at	0.9846
28	324 aa	>lcl|NZ_CP033512.1_prot_WP_129692650.1_380...	at	0.9969
29	324 aa	>lcl|NZ_CP033512.1_prot_WP_129692495.1_408...	at	1
30	324 aa	>lcl|NZ_CP033512.1_prot_WP_129692495.1_413...	at	1
31	324 aa	>lcl|NZ_CP033512.1_prot_WP_129692495.1_428...	at	1
32	324 aa	>lcl|NZ_CP033512.1_prot_WP_129692495.1_473...	at	1
33	324 aa	>lcl|NZ_CP033512.1_prot_WP_129692514.1_491...	at	0.9938
34	324 aa	>lcl|NZ_CP033512.1_prot_WP_129692514.1_499...	at	0.9938
35	324 aa	>lcl|NZ_CP033512.1_prot_WP_129692514.1_504...	at	0.9938
36	324 aa	>lcl|NZ_CP033512.1_prot_WP_129692495.1_507...	at	1
37	324 aa	>lcl|NZ_CP033512.1_prot_WP_129692495.1_523...	at	1
38	324 aa	>lcl|NZ_CP033512.1_prot_WP_129692520.1_529...	at	0.9877
39	324 aa	>lcl|NZ_CP033512.1_prot_WP_129692520.1_573...	at	0.9877
40	324 aa	>lcl|NZ_CP033512.1_prot_WP_129692514.1_578...	at	0.9938
41	324 aa	>lcl|NZ_CP033512.1_prot_WP_129692495.1_586...	at	1
42	324 aa	>lcl|NZ_CP033512.1_prot_WP_129692514.1_603...	at	0.9938
43	255 aa	>lcl|NZ_CP033512.1_prot_WP_159402904.1_632...	at	0.9529
44	324 aa	>lcl|NZ_CP033512.1_prot_WP_129692495.1_685...	at	1
45	324 aa	>lcl|NZ_CP033512.1_prot_WP_129692495.1_697...	at	1
46	324 aa	>lcl|NZ_CP033512.1_prot_WP_129692495.1_748...	at	1
47	324 aa	>lcl|NZ_CP033512.1_prot_WP_129692495.1_771...	at	1
48	324 aa	>lcl|NZ_CP033512.1_prot_WP_129692495.1_774...	at	1
49	324 aa	>lcl|NZ_CP033512.1_prot_WP_129692495.1_785...	at	1
50	324 aa	>lcl|NZ_CP033512.1_prot_WP_129692495.1_814...	at	1
51	324 aa	>lcl|NZ_CP033512.1_prot_WP_129692514.1_831...	at	0.9938
52	324 aa	>lcl|NZ_CP033512.1_prot_WP_129692514.1_835...	at	0.9938
53	324 aa	>lcl|NZ_CP033512.1_prot_WP_129692514.1_851...	at	0.9938
54	324 aa	>lcl|NZ_CP033512.1_prot_WP_129692520.1_855...	at	0.9877
55	324 aa	>lcl|NZ_CP033512.1_prot_WP_129692521.1_858...	at	0.9907
56	324 aa	>lcl|NZ_CP033512.1_prot_WP_129692520.1_861...	at	0.9877
57	324 aa	>lcl|NZ_CP033512.1_prot_WP_129692514.1_886...	at	0.9938
58	324 aa	>lcl|NZ_CP033512.1_prot_WP_129692530.1_890...	at	0.9969
59	324 aa	>lcl|NZ_CP033512.1_prot_WP_129692495.1_894...	at	1
60	324 aa	>lcl|NZ_CP033512.1_prot_WP_129692495.1_921...	at	1
61	324 aa	>lcl|NZ_CP033512.1_prot_WP_129692495.1_930...	at	1
62	324 aa	>lcl|NZ_CP033512.1_prot_WP_129692536.1_931...	at	0.9969
63	324 aa	>lcl|NZ_CP033512.1_prot_WP_129692495.1_966...	at	1
64	324 aa	>lcl|NZ_CP033512.1_prot_WP_129692495.1_978...	at	1
65	324 aa	>lcl|NZ_CP033512.1_prot_WP_129692495.1_1018...	at	1
66	324 aa	>lcl|NZ_LR215023.1_prot_WP_129692495.1_7...	at	1
67	324 aa	>lcl|NZ_LR215023.1_prot_WP_129692495.1_19...	at	1
68	324 aa	>lcl|NZ_LR215023.1_prot_WP_129692495.1_70...	at	1
69	324 aa	>lcl|NZ_LR215023.1_prot_WP_129692495.1_93...	at	1
70	324 aa	>lcl|NZ_LR215023.1_prot_WP_129692495.1_96...	at	1
71	324 aa	>lcl|NZ_LR215023.1_prot_WP_129692495.1_107...	at	1
72	324 aa	>lcl|NZ_LR215023.1_prot_WP_129692495.1_136...	at	1
73	324 aa	>lcl|NZ_LR215023.1_prot_WP_129692514.1_153...	at	0.9938
74	324 aa	>lcl|NZ_LR215023.1_prot_WP_129692514.1_157...	at	0.9938
75	324 aa	>lcl|NZ_LR215023.1_prot_WP_129692514.1_173...	at	0.9938
76	324 aa	>lcl|NZ_LR215023.1_prot_WP_129692520.1_177...	at	0.9877
77	324 aa	>lcl|NZ_LR215023.1_prot_WP_129692521.1_180...	at	0.9907
78	324 aa	>lcl|NZ_LR215023.1_prot_WP_129692520.1_183...	at	0.9877
79	324 aa	>lcl|NZ_LR215023.1_prot_WP_129692514.1_208...	at	0.9938
80	324 aa	>lcl|NZ_LR215023.1_prot_WP_129692530.1_212...	at	0.9969
81	324 aa	>lcl|NZ_LR215023.1_prot_WP_129692495.1_216...	at	1
82	324 aa	>lcl|NZ_LR215023.1_prot_WP_129692495.1_243...	at	1
83	324 aa	>lcl|NZ_LR215023.1_prot_WP_129692495.1_252...	at	1
84	324 aa	>lcl|NZ_LR215023.1_prot_WP_129692536.1_253...	at	0.9969
85	324 aa	>lcl|NZ_LR215023.1_prot_WP_129692495.1_288...	at	1
86	324 aa	>lcl|NZ_LR215023.1_prot_WP_129692495.1_300...	at	1
87	324 aa	>lcl|NZ_LR215023.1_prot_WP_129692495.1_339...	at	1
88	324 aa	>lcl|NZ_LR215023.1_prot_WP_129692495.1_354...	at	1
89	324 aa	>lcl|NZ_LR215023.1_prot_WP_129692553.1_375...	at	0.9907
90	324 aa	>lcl|NZ_LR215023.1_prot_WP_129692495.1_382...	at	1
91	324 aa	>lcl|NZ_LR215023.1_prot_WP_129692495.1_388...	at	1
92	324 aa	>lcl|NZ_LR215023.1_prot_WP_129692561.1_403...	at	0.9969
93	324 aa	>lcl|NZ_LR215023.1_prot_WP_129692495.1_408...	at	1
94	324 aa	>lcl|NZ_LR215023.1_prot_WP_129692495.1_415...	at	1
95	324 aa	>lcl|NZ_LR215023.1_prot_WP_129692495.1_426...	at	1
96	324 aa	>lcl|NZ_LR215023.1_prot_WP_129692495.1_435...	at	1
97	324 aa	>lcl|NZ_LR215023.1_prot_WP_129692495.1_437...	at	1
98	324 aa	>lcl|NZ_LR215023.1_prot_WP_129692514.1_465...	at	0.9938
99	324 aa	>lcl|NZ_LR215023.1_prot_WP_129692495.1_467...	at	1
100	285 aa	>lcl|NZ_LR215023.1_prot_WP_129692585.1_468...	at	0.9684
101	324 aa	>lcl|NZ_LR215023.1_prot_WP_129692514.1_516...	at	0.9938
102	324 aa	>lcl|NZ_LR215023.1_prot_WP_129692495.1_527...	at	1
103	324 aa	>lcl|NZ_LR215023.1_prot_WP_129692495.1_531...	at	1
104	324 aa	>lcl|NZ_LR215023.1_prot_WP_129692603.1_537...	at	0.9877
105	324 aa	>lcl|NZ_LR215023.1_prot_WP_129692605.1_542...	at	0.9969
106	324 aa	>lcl|NZ_LR215023.1_prot_WP_129692495.1_553...	at	1
107	324 aa	>lcl|NZ_LR215023.1_prot_WP_129692495.1_559...	at	1
108	324 aa	>lcl|NZ_LR215023.1_prot_WP_129692495.1_564...	at	1
109	324 aa	>lcl|NZ_LR215023.1_prot_WP_129692495.1_566...	at	1
110	324 aa	>lcl|NZ_LR215023.1_prot_WP_129692495.1_585...	at	1
111	324 aa	>lcl|NZ_LR215023.1_prot_WP_129692495.1_596...	at	1
112	324 aa	>lcl|NZ_LR215023.1_prot_WP_129692495.1_616...	at	1
113	324 aa	>lcl|NZ_LR215023.1_prot_WP_129692629.1_629...	at	0.9938
114	324 aa	>lcl|NZ_LR215023.1_prot_WP_129692643.1_674...	at	0.9846
115	324 aa	>lcl|NZ_LR215023.1_prot_WP_129692495.1_686...	at	1
116	324 aa	>lcl|NZ_LR215023.1_prot_WP_129692650.1_700...	at	0.9969
117	324 aa	>lcl|NZ_LR215023.1_prot_WP_129692495.1_728...	at	1
118	324 aa	>lcl|NZ_LR215023.1_prot_WP_129692495.1_733...	at	1
119	324 aa	>lcl|NZ_LR215023.1_prot_WP_129692495.1_748...	at	1
120	324 aa	>lcl|NZ_LR215023.1_prot_WP_129692495.1_793...	at	1
121	324 aa	>lcl|NZ_LR215023.1_prot_WP_129692514.1_811...	at	0.9938
122	324 aa	>lcl|NZ_LR215023.1_prot_WP_129692514.1_819...	at	0.9938
123	324 aa	>lcl|NZ_LR215023.1_prot_WP_129692514.1_824...	at	0.9938
124	324 aa	>lcl|NZ_LR215023.1_prot_WP_129692495.1_827...	at	1
125	324 aa	>lcl|NZ_LR215023.1_prot_WP_129692495.1_843...	at	1
126	324 aa	>lcl|NZ_LR215023.1_prot_WP_129692520.1_849...	at	0.9877
127	324 aa	>lcl|NZ_LR215023.1_prot_WP_129692520.1_894...	at	0.9877
128	324 aa	>lcl|NZ_LR215023.1_prot_WP_129692514.1_899...	at	0.9938
129	324 aa	>lcl|NZ_LR215023.1_prot_WP_129692495.1_907...	at	1
130	324 aa	>lcl|NZ_LR215023.1_prot_WP_129692514.1_924...	at	0.9938
131	255 aa	>lcl|NZ_LR215023.1_prot_WP_159402904.1_953...	at	0.9529
>Cluster 1
0	532 aa	>lcl|NZ_LR215035.1_prot_WP_083815537.1_130...	at	0.5376
1	553 aa	>lcl|NZ_LR215035.1_prot_WP_112579085.1_438...	at	0.5371
2	532 aa	>lcl|NZ_LR215035.1_prot_WP_165166795.1_695...	at	0.5414
3	533 aa	>lcl|NZ_AP017902.1_prot_WP_148664023.1_12...	at	0.7092
4	533 aa	>lcl|NZ_CP022594.1_prot_WP_078086167.1_47...	at	0.9869
5	533 aa	>lcl|NZ_CP022594.1_prot_WP_162293106.1_61...	at	0.9906
6	533 aa	>lcl|NZ_CP022594.1_prot_WP_173022447.1_120...	at	0.9962
7	533 aa	>lcl|NZ_CP022594.1_prot_WP_078086167.1_178...	at	0.9869
8	533 aa	>lcl|NZ_CP022594.1_prot_WP_078086174.1_184...	at	0.9887
9	533 aa	>lcl|NZ_CP022594.1_prot_WP_078086174.1_251...	at	0.9887
10	533 aa	>lcl|NZ_CP022594.1_prot_WP_078086164.1_258...	at	0.9981
11	533 aa	>lcl|NZ_CP022594.1_prot_WP_078086168.1_302...	at	0.9925
12	533 aa	>lcl|NZ_CP022594.1_prot_WP_173022604.1_304...	at	0.9906
13	533 aa	>lcl|NZ_CP022594.1_prot_WP_078086174.1_447...	at	0.9887
14	542 aa	>lcl|NZ_CP022594.1_prot_WP_078086176.1_455...	at	0.9908
15	542 aa	>lcl|NZ_CP022594.1_prot_WP_173022855.1_569...	at	0.9908
16	557 aa	>lcl|NZ_CP023663.1_prot_WP_013456559.1_54...	*
17	557 aa	>lcl|NZ_CP023663.1_prot_WP_013955088.1_250...	at	0.9892
18	557 aa	>lcl|NZ_CP023663.1_prot_WP_013954703.1_290...	at	0.9946
19	557 aa	>lcl|NZ_CP023663.1_prot_WP_014829907.1_293...	at	0.9892
20	557 aa	>lcl|NZ_CP023663.1_prot_WP_014829941.1_434...	at	0.991
21	557 aa	>lcl|NZ_CP023663.1_prot_WP_099620135.1_441...	at	0.991
22	557 aa	>lcl|NZ_CP023663.1_prot_WP_014829953.1_555...	at	0.9946
23	557 aa	>lcl|NZ_CP023663.1_prot_WP_013954703.1_608...	at	0.9946
24	557 aa	>lcl|NZ_CP023663.1_prot_WP_013955088.1_822...	at	0.9892
25	532 aa	>lcl|NZ_CP047225.1_prot_WP_167845586.1_135...	at	0.5207
26	532 aa	>lcl|NZ_CP047225.1_prot_WP_167845586.1_209...	at	0.5207
27	532 aa	>lcl|NZ_CP047225.1_prot_WP_167845586.1_395...	at	0.5207
28	532 aa	>lcl|NZ_CP047225.1_prot_WP_167845586.1_517...	at	0.5207
29	532 aa	>lcl|NZ_CP047225.1_prot_WP_167845586.1_744...	at	0.5207
30	435 aa	>lcl|NZ_CP011260.1_prot_87...	at	0.9724
31	435 aa	>lcl|NZ_CP011260.1_prot_88...	at	0.9724
32	533 aa	>lcl|NZ_CP011260.1_prot_WP_080512646.1_129...	at	0.9756
33	533 aa	>lcl|NZ_CP011260.1_prot_WP_162492245.1_293...	at	0.9737
34	533 aa	>lcl|NZ_CP011260.1_prot_WP_080512646.1_341...	at	0.9756
35	533 aa	>lcl|NZ_CP011260.1_prot_WP_080512646.1_352...	at	0.9756
36	533 aa	>lcl|NZ_CP011260.1_prot_WP_080512646.1_387...	at	0.9756
37	533 aa	>lcl|NZ_CP011260.1_prot_WP_162465395.1_489...	at	0.9737
38	533 aa	>lcl|NZ_CP011260.1_prot_WP_080512646.1_518...	at	0.9756
39	533 aa	>lcl|NZ_CP011260.1_prot_WP_080512646.1_627...	at	0.9756
40	533 aa	>lcl|NZ_CP011260.1_prot_WP_080512646.1_669...	at	0.9756
41	533 aa	>lcl|NZ_CP011260.1_prot_746...	at	0.9512
42	533 aa	>lcl|NZ_CP011260.1_prot_WP_080512646.1_805...	at	0.9756
43	533 aa	>lcl|NZ_CP011260.1_prot_WP_080512646.1_811...	at	0.9756
44	533 aa	>lcl|NZ_CP011260.1_prot_WP_080512646.1_847...	at	0.9756
45	533 aa	>lcl|NZ_CP011260.1_prot_WP_080512646.1_859...	at	0.9756
46	533 aa	>lcl|NZ_CP011260.1_prot_WP_080512646.1_895...	at	0.9756
47	533 aa	>lcl|NZ_CP011260.1_prot_WP_080512646.1_900...	at	0.9756
48	533 aa	>lcl|NZ_CP011260.1_prot_WP_080512646.1_903...	at	0.9756
49	533 aa	>lcl|NZ_CP011260.1_prot_WP_080512646.1_916...	at	0.9756
50	533 aa	>lcl|NZ_CP014346.1_prot_WP_162465383.1_34...	at	0.9737
51	533 aa	>lcl|NZ_CP014346.1_prot_WP_162465384.1_54...	at	0.9737
52	533 aa	>lcl|NZ_CP014346.1_prot_WP_162465386.1_67...	at	0.9719
53	533 aa	>lcl|NZ_CP014346.1_prot_WP_162465387.1_92...	at	0.97
54	533 aa	>lcl|NZ_CP014346.1_prot_WP_162465389.1_102...	at	0.9737
55	533 aa	>lcl|NZ_CP014346.1_prot_WP_162465417.1_139...	at	0.9756
56	533 aa	>lcl|NZ_CP014346.1_prot_WP_162492354.1_149...	at	0.9625
57	533 aa	>lcl|NZ_CP014346.1_prot_WP_162492356.1_159...	at	0.9681
58	533 aa	>lcl|NZ_CP014346.1_prot_WP_162492356.1_164...	at	0.9681
59	533 aa	>lcl|NZ_CP014346.1_prot_WP_162465384.1_171...	at	0.9737
60	533 aa	>lcl|NZ_CP014346.1_prot_WP_162492357.1_176...	at	0.9756
61	533 aa	>lcl|NZ_CP014346.1_prot_WP_162465413.1_183...	at	0.9719
62	533 aa	>lcl|NZ_CP014346.1_prot_WP_162492358.1_232...	at	0.97
63	533 aa	>lcl|NZ_CP014346.1_prot_WP_162465407.1_272...	at	0.97
64	533 aa	>lcl|NZ_CP014346.1_prot_WP_162465406.1_278...	at	0.9737
65	533 aa	>lcl|NZ_CP014346.1_prot_WP_162465405.1_285...	at	0.9737
66	533 aa	>lcl|NZ_CP014346.1_prot_WP_162465404.1_322...	at	0.9719
67	533 aa	>lcl|NZ_CP014346.1_prot_WP_080512646.1_329...	at	0.9756
68	533 aa	>lcl|NZ_CP014346.1_prot_WP_162492359.1_338...	at	0.9719
69	533 aa	>lcl|NZ_CP014346.1_prot_WP_162465402.1_342...	at	0.9719
70	533 aa	>lcl|NZ_CP014346.1_prot_WP_162492360.1_352...	at	0.9775
71	533 aa	>lcl|NZ_CP014346.1_prot_WP_080512646.1_418...	at	0.9756
72	533 aa	>lcl|NZ_CP014346.1_prot_WP_162465396.1_449...	at	0.9719
73	533 aa	>lcl|NZ_CP014346.1_prot_WP_162465396.1_461...	at	0.9719
74	533 aa	>lcl|NZ_CP014346.1_prot_WP_162465408.1_520...	at	0.9719
75	533 aa	>lcl|NZ_CP014346.1_prot_WP_162492361.1_523...	at	0.9644
76	533 aa	>lcl|NZ_CP014346.1_prot_WP_162465397.1_571...	at	0.9756
77	533 aa	>lcl|NZ_CP014346.1_prot_WP_162465396.1_584...	at	0.9719
78	533 aa	>lcl|NZ_CP014346.1_prot_WP_081093888.1_739...	at	0.9737
79	533 aa	>lcl|NZ_CP014346.1_prot_WP_162492362.1_775...	at	0.9719
80	533 aa	>lcl|NZ_CP014346.1_prot_WP_080512646.1_785...	at	0.9756
81	533 aa	>lcl|NZ_CP014346.1_prot_WP_162465394.1_800...	at	0.9737
82	533 aa	>lcl|NZ_CP014346.1_prot_WP_162473319.1_862...	at	0.9737
83	533 aa	>lcl|NZ_CP014346.1_prot_WP_080512646.1_868...	at	0.9756
84	533 aa	>lcl|NZ_CP014346.1_prot_WP_162465391.1_940...	at	0.9681
>Cluster 2
0	325 aa	>lcl|NZ_LS991953.1_prot_WP_052717783.1_220...	at	0.6215
1	361 aa	>lcl|NZ_LS991953.1_prot_WP_169743362.1_221...	at	0.6233
2	321 aa	>lcl|NZ_LS991953.1_prot_228...	at	0.6854
3	358 aa	>lcl|NZ_LS991953.1_prot_WP_052717810.1_229...	at	0.5894
4	325 aa	>lcl|NZ_LS991953.1_prot_WP_082071178.1_236...	at	0.6246
5	348 aa	>lcl|NZ_LS991953.1_prot_WP_117274864.1_238...	at	0.6437
6	330 aa	>lcl|NZ_LS991953.1_prot_WP_117274865.1_239...	at	0.5879
7	358 aa	>lcl|NZ_LS991953.1_prot_WP_117274814.1_242...	at	0.6536
8	345 aa	>lcl|NZ_LS991953.1_prot_WP_052717818.1_259...	at	0.5971
9	358 aa	>lcl|NZ_LS991953.1_prot_WP_117274868.1_260...	at	0.567
10	351 aa	>lcl|NZ_LS991953.1_prot_WP_117274871.1_266...	at	0.6581
11	366 aa	>lcl|NZ_LS991953.1_prot_WP_117274873.1_273...	at	0.6694
12	341 aa	>lcl|NZ_LS991953.1_prot_WP_169743364.1_282...	at	0.5748
13	322 aa	>lcl|NC_007294.1_prot_WP_050703119.1_207...	at	0.5435
14	330 aa	>lcl|NC_007294.1_prot_WP_148141172.1_215...	at	0.5333
15	366 aa	>lcl|NC_007294.1_prot_WP_011283382.1_225...	at	0.5
16	309 aa	>lcl|NC_007294.1_prot_233...	at	0.6019
17	337 aa	>lcl|NC_007294.1_prot_WP_011283407.1_247...	at	0.6588
18	354 aa	>lcl|NC_007294.1_prot_WP_148141154.1_250...	at	0.565
19	346 aa	>lcl|NC_007294.1_prot_WP_041351909.1_251...	at	0.5838
20	347 aa	>lcl|NC_007294.1_prot_WP_148141180.1_256...	at	0.5965
21	298 aa	>lcl|NZ_CP029258.1_prot_WP_178798508.1_219...	at	0.604
22	298 aa	>lcl|NZ_CP029258.1_prot_WP_178798508.1_227...	at	0.604
23	348 aa	>lcl|NZ_CP029258.1_prot_WP_109537043.1_238...	at	0.6178
24	328 aa	>lcl|NZ_CP029258.1_prot_WP_109537046.1_241...	at	0.6159
25	353 aa	>lcl|NZ_CP029258.1_prot_WP_109537051.1_256...	at	0.6629
26	325 aa	>lcl|NZ_CP011096.1_prot_WP_052717783.1_220...	at	0.6215
27	361 aa	>lcl|NZ_CP011096.1_prot_WP_169743362.1_221...	at	0.6233
28	330 aa	>lcl|NZ_CP011096.1_prot_WP_082071173.1_222...	at	0.5879
29	358 aa	>lcl|NZ_CP011096.1_prot_WP_081692751.1_225...	at	0.6508
30	366 aa	>lcl|NZ_CP011096.1_prot_WP_117274873.1_244...	at	0.6694
31	351 aa	>lcl|NZ_CP011096.1_prot_WP_082071175.1_250...	at	0.6553
32	361 aa	>lcl|NZ_CP011096.1_prot_WP_169743362.1_253...	at	0.6233
33	321 aa	>lcl|NZ_CP011096.1_prot_260...	at	0.6854
34	358 aa	>lcl|NZ_CP011096.1_prot_WP_052717810.1_261...	at	0.5894
35	325 aa	>lcl|NZ_CP011096.1_prot_WP_082071178.1_268...	at	0.6246
36	345 aa	>lcl|NZ_CP011096.1_prot_WP_052717818.1_273...	at	0.5971
37	358 aa	>lcl|NZ_CP011096.1_prot_WP_117274868.1_274...	at	0.567
38	341 aa	>lcl|NZ_CP011096.1_prot_WP_169743364.1_276...	at	0.5748
39	360 aa	>lcl|NZ_CP034544.1_prot_WP_154221761.1_191...	at	0.675
40	329 aa	>lcl|NZ_CP034544.1_prot_WP_154221454.1_195...	at	0.5471
41	348 aa	>lcl|NZ_CP034544.1_prot_WP_154221764.1_206...	at	0.7328
42	350 aa	>lcl|NZ_CP034544.1_prot_WP_154221765.1_209...	at	0.5257
43	368 aa	>lcl|NZ_CP034544.1_prot_WP_154221463.1_213...	*
44	310 aa	>lcl|NZ_CP034544.1_prot_216...	at	0.6065
45	360 aa	>lcl|NZ_CP034544.1_prot_WP_154221766.1_218...	at	0.6056
46	357 aa	>lcl|NZ_CP034544.1_prot_WP_154221467.1_223...	at	0.5938
47	343 aa	>lcl|NZ_CP034544.1_prot_WP_154221469.1_226...	at	0.5948
48	347 aa	>lcl|NZ_CP034544.1_prot_WP_154221471.1_234...	at	0.5793
49	316 aa	>lcl|NZ_CP034544.1_prot_WP_154221770.1_235...	at	0.6614
50	316 aa	>lcl|NZ_CP034544.1_prot_WP_154221772.1_243...	at	0.5127
51	348 aa	>lcl|NZ_CP021129.1_prot_WP_109537043.1_239...	at	0.6178
52	328 aa	>lcl|NZ_CP021129.1_prot_WP_109537046.1_242...	at	0.6159
53	353 aa	>lcl|NZ_CP021129.1_prot_WP_109537051.1_257...	at	0.6629
>Cluster 3
0	334 aa	>lcl|NZ_LS991953.1_prot_WP_011283362.1_212...	at	0.6647
1	334 aa	>lcl|NZ_LS991953.1_prot_WP_011283362.1_287...	at	0.6647
2	333 aa	>lcl|NZ_LR215035.1_prot_WP_006886782.1_398...	at	0.6396
3	334 aa	>lcl|NC_011025.1_prot_WP_012498456.1_524...	at	0.6317
4	334 aa	>lcl|NZ_LR215047.1_prot_WP_012498456.1_518...	at	0.6317
5	335 aa	>lcl|NZ_AP017902.1_prot_WP_096386947.1_534...	at	0.6119
6	335 aa	>lcl|NZ_LR214970.1_prot_WP_004421463.1_579...	at	0.6149
7	333 aa	>lcl|NZ_CP024049.1_prot_WP_099309432.1_416...	at	0.6637
8	333 aa	>lcl|NZ_AP018135.1_prot_WP_120161325.1_604...	at	0.6607
9	336 aa	>lcl|NZ_CP022594.1_prot_WP_013456534.1_59...	at	0.5774
10	336 aa	>lcl|NZ_CP023663.1_prot_WP_099620118.1_60...	at	0.5744
11	335 aa	>lcl|NZ_AP018940.1_prot_WP_038561356.1_443...	at	0.591
12	335 aa	>lcl|NZ_CP007521.1_prot_WP_038561356.1_199...	at	0.591
13	333 aa	>lcl|NZ_CP011368.1_prot_WP_004795892.1_106...	at	0.6757
14	333 aa	>lcl|NZ_CP014281.1_prot_WP_004795034.1_101...	at	0.6757
15	338 aa	>lcl|NC_007633.1_prot_WP_011387496.1_620...	at	0.5533
16	338 aa	>lcl|NZ_CP040917.1_prot_WP_019269595.1_650...	at	0.5503
17	338 aa	>lcl|NZ_CP006959.1_prot_WP_019269595.1_645...	at	0.5503
18	334 aa	>lcl|NZ_LR215039.1_prot_WP_036434152.1_79...	at	0.6198
19	333 aa	>lcl|NC_019949.1_prot_WP_015287338.1_414...	at	0.6577
20	331 aa	>lcl|NZ_AP022325.1_prot_WP_161553276.1_547...	at	0.6647
21	334 aa	>lcl|NZ_LR214950.1_prot_WP_129620559.1_687...	at	0.6527
22	334 aa	>lcl|NZ_CP047225.1_prot_WP_129620559.1_480...	at	0.6527
23	342 aa	>lcl|NZ_CP044226.1_prot_WP_011113552.1_311...	*
24	342 aa	>lcl|NZ_LS991952.1_prot_WP_011113552.1_316...	at	1
25	342 aa	>lcl|NC_004829.2_prot_WP_011113552.1_338...	at	1
26	337 aa	>lcl|NC_000908.2_prot_WP_009885879.1_342...	at	0.635
27	337 aa	>lcl|NC_018496.1_prot_WP_009885879.1_348...	at	0.635
28	331 aa	>lcl|NZ_LR215024.1_prot_WP_027333488.1_583...	at	0.6586
29	336 aa	>lcl|NC_017509.1_prot_WP_011289957.1_32...	at	0.5863
30	336 aa	>lcl|NC_007332.1_prot_WP_011289957.1_36...	at	0.5863
31	333 aa	>lcl|NC_022807.1_prot_WP_013302426.1_641...	at	0.6156
32	333 aa	>lcl|NC_014448.1_prot_WP_013302426.1_629...	at	0.6156
33	334 aa	>lcl|NZ_CP008748.1_prot_WP_036440924.1_291...	at	0.6377
34	332 aa	>lcl|NZ_CP033512.1_prot_WP_004024649.1_772...	at	0.6386
35	332 aa	>lcl|NZ_LR215023.1_prot_WP_004024649.1_94...	at	0.6386
36	336 aa	>lcl|NZ_LR215042.1_prot_WP_046097118.1_88...	at	0.619
37	338 aa	>lcl|NZ_CP011260.1_prot_WP_015545284.1_633...	at	0.571
38	337 aa	>lcl|NZ_CP014346.1_prot_WP_061104420.1_455...	at	0.5727
39	337 aa	>lcl|NZ_CP008895.1_prot_WP_010874786.1_531...	at	0.6677
40	337 aa	>lcl|NZ_CP010548.1_prot_WP_053344192.1_454...	at	0.6647
41	333 aa	>lcl|NZ_CP017813.1_prot_WP_073372189.1_111...	at	0.6456
42	334 aa	>lcl|NC_007294.1_prot_WP_011283362.1_201...	at	0.6647
43	334 aa	>lcl|NC_007294.1_prot_WP_011283362.1_262...	at	0.6647
44	334 aa	>lcl|NZ_CP029258.1_prot_WP_011283362.1_215...	at	0.6647
45	334 aa	>lcl|NZ_CP029258.1_prot_WP_011283362.1_258...	at	0.6647
46	334 aa	>lcl|NZ_CP011096.1_prot_WP_011283362.1_212...	at	0.6647
47	334 aa	>lcl|NZ_CP011096.1_prot_WP_011283362.1_281...	at	0.6647
48	334 aa	>lcl|NZ_CP034544.1_prot_WP_011283362.1_187...	at	0.6647
49	334 aa	>lcl|NZ_CP034544.1_prot_WP_011283362.1_244...	at	0.6647
50	334 aa	>lcl|NZ_CP021129.1_prot_WP_109537030.1_216...	at	0.6617
51	334 aa	>lcl|NZ_CP021129.1_prot_WP_109537052.1_259...	at	0.6677
>Cluster 4
0	951 aa	>lcl|NZ_LS991953.1_prot_WP_020003036.1_22...	at	0.5773
1	947 aa	>lcl|NZ_LR215035.1_prot_WP_006886807.1_584...	at	0.5871
2	939 aa	>lcl|NC_011025.1_prot_WP_012498288.1_354...	at	0.6102
3	939 aa	>lcl|NZ_LR215047.1_prot_WP_012498288.1_353...	at	0.6102
4	941 aa	>lcl|NZ_AP017902.1_prot_WP_096387089.1_593...	at	0.5824
5	941 aa	>lcl|NZ_LR214970.1_prot_WP_129687808.1_522...	at	0.5845
6	950 aa	>lcl|NZ_CP024049.1_prot_WP_099309110.1_55...	at	0.5853
7	950 aa	>lcl|NZ_AP018135.1_prot_WP_120160549.1_174...	at	0.5842
8	943 aa	>lcl|NZ_CP022594.1_prot_WP_013954786.1_404...	at	0.6098
9	943 aa	>lcl|NZ_CP023663.1_prot_WP_013954786.1_391...	at	0.6098
10	940 aa	>lcl|NZ_AP018940.1_prot_WP_041103253.1_480...	at	0.6021
11	940 aa	>lcl|NZ_CP007521.1_prot_WP_038561263.1_163...	at	0.6
12	954 aa	>lcl|NZ_CP011368.1_prot_WP_004795951.1_641...	at	0.5797
13	954 aa	>lcl|NZ_CP014281.1_prot_WP_004795176.1_618...	at	0.5786
14	946 aa	>lcl|NC_007633.1_prot_WP_011387607.1_749...	at	0.5338
15	946 aa	>lcl|NZ_CP040917.1_prot_WP_019269681.1_777...	at	0.5307
16	946 aa	>lcl|NZ_CP006959.1_prot_WP_019269681.1_778...	at	0.5307
17	950 aa	>lcl|NZ_LR215039.1_prot_WP_036434847.1_414...	at	0.5884
18	951 aa	>lcl|NC_019949.1_prot_WP_015287696.1_729...	at	0.572
19	948 aa	>lcl|NZ_AP022325.1_prot_WP_161553013.1_202...	at	0.577
20	947 aa	>lcl|NZ_LR214950.1_prot_WP_129620283.1_386...	at	0.5871
21	947 aa	>lcl|NZ_CP047225.1_prot_WP_167845010.1_139...	at	0.5882
22	952 aa	>lcl|NZ_CP044226.1_prot_WP_151059554.1_89...	at	0.5263
23	952 aa	>lcl|NZ_LS991952.1_prot_WP_011113316.1_90...	at	0.5273
24	952 aa	>lcl|NC_004829.2_prot_WP_011113316.1_91...	at	0.5273
25	952 aa	>lcl|NC_000908.2_prot_WP_014894509.1_471...	at	0.5168
26	952 aa	>lcl|NC_018496.1_prot_WP_014894331.1_477...	at	0.5168
27	946 aa	>lcl|NZ_LR215024.1_prot_WP_027333886.1_685...	at	0.5803
28	947 aa	>lcl|NC_017509.1_prot_WP_014579587.1_95...	at	0.6188
29	947 aa	>lcl|NC_007332.1_prot_WP_044272311.1_97...	at	0.6156
30	955 aa	>lcl|NC_022807.1_prot_WP_014582775.1_451...	*
31	955 aa	>lcl|NC_014448.1_prot_WP_013302263.1_446...	at	0.9979
32	946 aa	>lcl|NZ_CP008748.1_prot_WP_119863938.1_522...	at	0.6057
33	948 aa	>lcl|NZ_CP033512.1_prot_WP_004025461.1_11...	at	0.5359
34	948 aa	>lcl|NZ_CP033512.1_prot_WP_004025461.1_1009...	at	0.5359
35	948 aa	>lcl|NZ_LR215023.1_prot_WP_004025461.1_331...	at	0.5359
36	945 aa	>lcl|NZ_LR215042.1_prot_WP_046096776.1_270...	at	0.6243
37	946 aa	>lcl|NZ_CP011260.1_prot_WP_060954719.1_867...	at	0.5349
38	946 aa	>lcl|NZ_CP014346.1_prot_WP_015545467.1_210...	at	0.5338
39	948 aa	>lcl|NZ_CP008895.1_prot_WP_010874976.1_6...	at	0.5148
40	948 aa	>lcl|NZ_CP008895.1_prot_WP_010874976.1_727...	at	0.5148
41	948 aa	>lcl|NZ_CP010548.1_prot_WP_014325639.1_654...	at	0.5148
42	947 aa	>lcl|NZ_CP017813.1_prot_WP_073372399.1_338...	at	0.5829
43	951 aa	>lcl|NC_007294.1_prot_WP_011283188.1_22...	at	0.5773
44	951 aa	>lcl|NZ_CP029258.1_prot_WP_109536894.1_22...	at	0.5773
45	951 aa	>lcl|NZ_CP011096.1_prot_WP_020003036.1_22...	at	0.5773
46	951 aa	>lcl|NZ_CP034544.1_prot_WP_154221593.1_437...	at	0.5762
47	951 aa	>lcl|NZ_CP021129.1_prot_WP_109536894.1_22...	at	0.5773
>Cluster 5
0	156 aa	>lcl|NZ_LS991953.1_prot_WP_020002848.1_46...	*
1	156 aa	>lcl|NZ_LR215035.1_prot_WP_006886865.1_703...	at	0.891
2	156 aa	>lcl|NC_011025.1_prot_WP_012498159.1_227...	at	0.7115
3	156 aa	>lcl|NZ_LR215047.1_prot_WP_012498159.1_227...	at	0.7115
4	156 aa	>lcl|NZ_AP017902.1_prot_WP_004421313.1_511...	at	0.8718
5	156 aa	>lcl|NZ_LR214970.1_prot_WP_129687873.1_602...	at	0.8718
6	156 aa	>lcl|NZ_CP024049.1_prot_WP_099309118.1_64...	at	0.8654
7	156 aa	>lcl|NZ_AP018135.1_prot_WP_099309118.1_156...	at	0.8654
8	156 aa	>lcl|NZ_AP018135.1_prot_WP_099309118.1_167...	at	0.8654
9	156 aa	>lcl|NZ_CP022594.1_prot_WP_013456121.1_697...	at	0.8526
10	156 aa	>lcl|NZ_CP023663.1_prot_WP_013456121.1_673...	at	0.8526
11	156 aa	>lcl|NZ_AP018940.1_prot_WP_038561096.1_547...	at	0.8718
12	156 aa	>lcl|NZ_CP007521.1_prot_WP_038561096.1_96...	at	0.8718
13	156 aa	>lcl|NZ_CP011368.1_prot_WP_004795154.1_653...	at	0.8654
14	156 aa	>lcl|NZ_CP014281.1_prot_WP_004795154.1_629...	at	0.8654
15	155 aa	>lcl|NC_007633.1_prot_WP_008362394.1_149...	at	0.6645
16	155 aa	>lcl|NZ_CP040917.1_prot_WP_036428488.1_158...	at	0.6581
17	155 aa	>lcl|NZ_CP006959.1_prot_WP_008362394.1_160...	at	0.6645
18	156 aa	>lcl|NZ_LR215039.1_prot_WP_036434779.1_460...	at	0.8782
19	156 aa	>lcl|NC_019949.1_prot_WP_015287715.1_749...	at	0.8718
20	156 aa	>lcl|NZ_AP022325.1_prot_WP_036430556.1_634...	at	0.8718
21	156 aa	>lcl|NZ_LR214950.1_prot_WP_129620237.1_333...	at	0.8782
22	156 aa	>lcl|NZ_CP047225.1_prot_WP_129620237.1_83...	at	0.8782
23	155 aa	>lcl|NZ_CP044226.1_prot_WP_011113787.1_557...	at	0.6387
24	155 aa	>lcl|NZ_LS991952.1_prot_WP_011113787.1_550...	at	0.6387
25	155 aa	>lcl|NC_004829.2_prot_WP_011113787.1_571...	at	0.6387
26	155 aa	>lcl|NC_000908.2_prot_WP_009885645.1_96...	at	0.5742
27	155 aa	>lcl|NC_018496.1_prot_WP_009885645.1_98...	at	0.5742
28	156 aa	>lcl|NZ_LR215024.1_prot_WP_027333908.1_24...	at	0.8526
29	156 aa	>lcl|NC_017509.1_prot_WP_011205922.1_78...	at	0.6923
30	156 aa	>lcl|NC_007332.1_prot_WP_011205922.1_81...	at	0.6923
31	156 aa	>lcl|NC_022807.1_prot_WP_013302321.1_511...	at	0.75
32	156 aa	>lcl|NC_014448.1_prot_WP_013302321.1_507...	at	0.75
33	156 aa	>lcl|NZ_CP008748.1_prot_WP_036441624.1_545...	at	0.7372
34	155 aa	>lcl|NZ_CP033512.1_prot_WP_004025347.1_606...	at	0.6065
35	155 aa	>lcl|NZ_LR215023.1_prot_WP_004025347.1_927...	at	0.6065
36	156 aa	>lcl|NZ_LR215042.1_prot_WP_046096834.1_364...	at	0.8846
37	155 aa	>lcl|NZ_CP011260.1_prot_WP_011166360.1_145...	at	0.6645
38	155 aa	>lcl|NZ_CP014346.1_prot_WP_011166360.1_949...	at	0.6645
39	155 aa	>lcl|NZ_CP008895.1_prot_WP_010874583.1_319...	at	0.6065
40	155 aa	>lcl|NZ_CP010548.1_prot_WP_014325411.1_238...	at	0.6065
41	156 aa	>lcl|NZ_CP017813.1_prot_WP_073372242.1_172...	at	0.8846
42	156 aa	>lcl|NC_007294.1_prot_WP_011283212.1_47...	at	0.9936
43	156 aa	>lcl|NZ_CP029258.1_prot_WP_020002848.1_48...	at	1
44	156 aa	>lcl|NZ_CP011096.1_prot_WP_020002848.1_46...	at	1
45	156 aa	>lcl|NZ_CP034544.1_prot_WP_020002848.1_408...	at	1
46	156 aa	>lcl|NZ_CP021129.1_prot_WP_020002848.1_49...	at	1
>Cluster 6
0	696 aa	>lcl|NZ_LS991953.1_prot_WP_011283211.1_45...	at	0.7385
1	696 aa	>lcl|NZ_LR215035.1_prot_WP_006886864.1_702...	at	0.75
2	697 aa	>lcl|NC_011025.1_prot_WP_012498158.1_226...	*
3	697 aa	>lcl|NZ_LR215047.1_prot_WP_012498158.1_226...	at	1
4	696 aa	>lcl|NZ_AP017902.1_prot_WP_096386889.1_512...	at	0.7514
5	696 aa	>lcl|NZ_LR214970.1_prot_WP_129687872.1_601...	at	0.7514
6	696 aa	>lcl|NZ_CP024049.1_prot_WP_099309119.1_65...	at	0.7529
7	696 aa	>lcl|NZ_AP018135.1_prot_WP_120160519.1_155...	at	0.7557
8	696 aa	>lcl|NZ_AP018135.1_prot_WP_120160539.1_166...	at	0.7529
9	697 aa	>lcl|NZ_CP022594.1_prot_WP_013456179.1_696...	at	0.759
10	697 aa	>lcl|NZ_CP023663.1_prot_WP_013456179.1_672...	at	0.759
11	696 aa	>lcl|NZ_AP018940.1_prot_WP_038561099.1_546...	at	0.7471
12	696 aa	>lcl|NZ_CP007521.1_prot_WP_038561099.1_97...	at	0.7471
13	696 aa	>lcl|NZ_CP011368.1_prot_WP_004795937.1_654...	at	0.7514
14	696 aa	>lcl|NZ_CP014281.1_prot_WP_004795151.1_630...	at	0.75
15	689 aa	>lcl|NC_007633.1_prot_WP_011387047.1_150...	at	0.6792
16	689 aa	>lcl|NZ_CP040917.1_prot_WP_019269173.1_159...	at	0.6792
17	689 aa	>lcl|NZ_CP006959.1_prot_WP_019269173.1_161...	at	0.6792
18	696 aa	>lcl|NZ_LR215039.1_prot_WP_036434777.1_459...	at	0.7471
19	696 aa	>lcl|NC_019949.1_prot_WP_015287714.1_748...	at	0.7443
20	696 aa	>lcl|NZ_AP022325.1_prot_WP_036430554.1_633...	at	0.7557
21	696 aa	>lcl|NZ_LR214950.1_prot_WP_129620236.1_332...	at	0.7443
22	696 aa	>lcl|NZ_CP047225.1_prot_WP_167844965.1_82...	at	0.7471
23	693 aa	>lcl|NZ_CP044226.1_prot_WP_151059770.1_556...	at	0.6364
24	693 aa	>lcl|NZ_LS991952.1_prot_WP_014574525.1_549...	at	0.6349
25	693 aa	>lcl|NC_004829.2_prot_WP_011113786.1_570...	at	0.6349
26	688 aa	>lcl|NC_000908.2_prot_WP_009885646.1_97...	at	0.6148
27	696 aa	>lcl|NZ_LR215024.1_prot_WP_027333907.1_23...	at	0.75
28	694 aa	>lcl|NC_017509.1_prot_WP_011205921.1_77...	at	0.7493
29	694 aa	>lcl|NC_007332.1_prot_WP_011205921.1_80...	at	0.7493
30	695 aa	>lcl|NC_022807.1_prot_WP_014335653.1_512...	at	0.7453
31	695 aa	>lcl|NC_014448.1_prot_WP_014335653.1_508...	at	0.7453
32	697 aa	>lcl|NZ_CP008748.1_prot_WP_119863949.1_544...	at	0.901
33	689 aa	>lcl|NZ_CP033512.1_prot_WP_004025346.1_605...	at	0.6488
34	689 aa	>lcl|NZ_LR215023.1_prot_WP_004025346.1_926...	at	0.6488
35	696 aa	>lcl|NZ_LR215042.1_prot_WP_046096835.1_363...	at	0.7514
36	689 aa	>lcl|NZ_CP011260.1_prot_WP_011166361.1_146...	at	0.6763
37	689 aa	>lcl|NZ_CP014346.1_prot_WP_011166361.1_948...	at	0.6763
38	688 aa	>lcl|NZ_CP008895.1_prot_WP_010874584.1_320...	at	0.6294
39	688 aa	>lcl|NZ_CP010548.1_prot_WP_010874584.1_239...	at	0.6294
40	696 aa	>lcl|NZ_CP017813.1_prot_WP_073372243.1_173...	at	0.7514
41	696 aa	>lcl|NC_007294.1_prot_WP_011283211.1_46...	at	0.7385
42	696 aa	>lcl|NZ_CP029258.1_prot_WP_109536909.1_47...	at	0.7428
43	696 aa	>lcl|NZ_CP011096.1_prot_WP_011283211.1_45...	at	0.7385
44	696 aa	>lcl|NZ_CP034544.1_prot_WP_154221578.1_409...	at	0.7399
45	696 aa	>lcl|NZ_CP021129.1_prot_WP_109536909.1_48...	at	0.7428
>Cluster 7
0	605 aa	>lcl|NZ_LS991953.1_prot_WP_020003008.1_512...	at	0.9983
1	598 aa	>lcl|NZ_LR215035.1_prot_WP_006886950.1_100...	at	0.8177
2	600 aa	>lcl|NC_011025.1_prot_WP_012497949.1_23...	at	0.7067
3	600 aa	>lcl|NZ_LR215047.1_prot_WP_012497949.1_23...	at	0.7067
4	597 aa	>lcl|NZ_AP017902.1_prot_WP_096385753.1_183...	at	0.7219
5	597 aa	>lcl|NZ_LR214970.1_prot_WP_129687688.1_376...	at	0.7203
6	602 aa	>lcl|NZ_CP024049.1_prot_WP_099309545.1_531...	at	0.8056
7	602 aa	>lcl|NZ_AP018135.1_prot_WP_099309545.1_24...	at	0.8056
8	597 aa	>lcl|NZ_CP022594.1_prot_WP_013954887.1_561...	at	0.7454
9	597 aa	>lcl|NZ_CP023663.1_prot_WP_013954887.1_549...	at	0.7454
10	598 aa	>lcl|NZ_AP018940.1_prot_WP_041102895.1_123...	at	0.7458
11	598 aa	>lcl|NZ_CP007521.1_prot_WP_038562116.1_524...	at	0.7441
12	602 aa	>lcl|NZ_CP011368.1_prot_WP_046643017.1_278...	at	0.8206
13	602 aa	>lcl|NZ_CP014281.1_prot_WP_004794716.1_264...	at	0.8206
14	600 aa	>lcl|NC_007633.1_prot_WP_011387207.1_321...	at	0.65
15	600 aa	>lcl|NZ_CP040917.1_prot_WP_019269331.1_342...	at	0.65
16	600 aa	>lcl|NZ_CP006959.1_prot_WP_042620256.1_343...	at	0.65
17	601 aa	>lcl|NZ_LR215039.1_prot_WP_036435315.1_688...	at	0.8319
18	602 aa	>lcl|NC_019949.1_prot_WP_015287619.1_661...	at	0.8256
19	602 aa	>lcl|NZ_AP022325.1_prot_WP_161553394.1_687...	at	0.8272
20	601 aa	>lcl|NZ_LR214950.1_prot_WP_129620464.1_585...	at	0.822
21	601 aa	>lcl|NZ_CP047225.1_prot_WP_167845184.1_360...	at	0.8236
22	599 aa	>lcl|NZ_CP044226.1_prot_WP_151059783.1_581...	at	0.601
23	599 aa	>lcl|NZ_LS991952.1_prot_WP_011113810.1_572...	at	0.5993
24	599 aa	>lcl|NC_004829.2_prot_WP_011113810.1_595...	at	0.5993
25	598 aa	>lcl|NC_000908.2_prot_WP_010869350.1_148...	at	0.5385
26	598 aa	>lcl|NC_018496.1_prot_WP_014894168.1_150...	at	0.5385
27	601 aa	>lcl|NZ_LR215024.1_prot_WP_027333593.1_523...	at	0.822
28	598 aa	>lcl|NC_017509.1_prot_WP_014579573.1_75...	at	0.6706
29	598 aa	>lcl|NC_007332.1_prot_WP_011289989.1_78...	at	0.6706
30	599 aa	>lcl|NC_022807.1_prot_WP_014335359.1_71...	at	0.7062
31	599 aa	>lcl|NC_014448.1_prot_WP_013301907.1_71...	at	0.7078
32	599 aa	>lcl|NZ_CP008748.1_prot_WP_119863964.1_569...	at	0.6845
33	599 aa	>lcl|NZ_CP033512.1_prot_WP_004025190.1_789...	at	0.5893
34	599 aa	>lcl|NZ_LR215023.1_prot_WP_004025190.1_111...	at	0.5893
35	599 aa	>lcl|NZ_LR215042.1_prot_WP_046096753.1_243...	at	0.7513
36	600 aa	>lcl|NZ_CP011260.1_prot_WP_011166526.1_306...	at	0.645
37	600 aa	>lcl|NZ_CP014346.1_prot_WP_011166526.1_787...	at	0.645
38	598 aa	>lcl|NZ_CP008895.1_prot_WP_015344898.1_374...	at	0.5719
39	598 aa	>lcl|NZ_CP010548.1_prot_WP_014325436.1_294...	at	0.5719
40	599 aa	>lcl|NZ_CP017813.1_prot_WP_073372176.1_97...	at	0.808
41	605 aa	>lcl|NC_007294.1_prot_WP_011283627.1_479...	at	0.9934
42	609 aa	>lcl|NZ_CP029258.1_prot_WP_109537202.1_474...	*
43	605 aa	>lcl|NZ_CP011096.1_prot_WP_020003008.1_507...	at	0.9983
44	605 aa	>lcl|NZ_CP034544.1_prot_WP_154221735.1_669...	at	0.995
45	609 aa	>lcl|NZ_CP021129.1_prot_WP_109537202.1_476...	at	1
>Cluster 8
0	464 aa	>lcl|NZ_LS991953.1_prot_WP_020003246.1_430...	at	0.7069
1	467 aa	>lcl|NZ_LR215035.1_prot_WP_006886634.1_321...	at	0.7152
2	503 aa	>lcl|NC_011025.1_prot_WP_012497967.1_40...	at	0.6342
3	503 aa	>lcl|NZ_LR215047.1_prot_WP_012497967.1_40...	at	0.6342
4	466 aa	>lcl|NZ_AP017902.1_prot_WP_096385418.1_46...	at	0.7124
5	466 aa	>lcl|NZ_LR214970.1_prot_WP_129687567.1_221...	at	0.7124
6	467 aa	>lcl|NZ_CP024049.1_prot_WP_099309317.1_286...	at	0.6895
7	467 aa	>lcl|NZ_AP018135.1_prot_WP_120161089.1_467...	at	0.6895
8	487 aa	>lcl|NZ_CP022594.1_prot_WP_013456276.1_430...	at	0.692
9	487 aa	>lcl|NZ_CP023663.1_prot_WP_013456276.1_416...	at	0.692
10	476 aa	>lcl|NZ_AP018940.1_prot_WP_052461998.1_220...	at	0.6954
11	476 aa	>lcl|NZ_CP007521.1_prot_WP_051604573.1_421...	at	0.6954
12	467 aa	>lcl|NZ_CP011368.1_prot_WP_004796215.1_347...	at	0.6959
13	467 aa	>lcl|NZ_CP014281.1_prot_WP_004794579.1_330...	at	0.6959
14	476 aa	>lcl|NC_007633.1_prot_WP_011386984.1_82...	at	0.6891
15	476 aa	>lcl|NZ_CP040917.1_prot_WP_036428406.1_92...	at	0.687
16	476 aa	>lcl|NZ_CP006959.1_prot_WP_036428406.1_94...	at	0.687
17	467 aa	>lcl|NZ_LR215039.1_prot_WP_036435369.1_707...	at	0.7045
18	470 aa	>lcl|NC_019949.1_prot_WP_015287176.1_275...	at	0.6936
19	464 aa	>lcl|NZ_AP022325.1_prot_WP_161553127.1_352...	at	0.6961
20	466 aa	>lcl|NZ_LR214950.1_prot_WP_129620130.1_209...	at	0.7082
21	466 aa	>lcl|NZ_CP047225.1_prot_WP_167845565.1_848...	at	0.7146
22	471 aa	>lcl|NZ_CP044226.1_prot_WP_011113547.1_306...	at	0.7473
23	471 aa	>lcl|NZ_LS991952.1_prot_WP_011113547.1_311...	at	0.7473
24	471 aa	>lcl|NC_004829.2_prot_WP_011113547.1_333...	at	0.7473
25	476 aa	>lcl|NC_000908.2_prot_WP_010869468.1_452...	at	0.7206
26	476 aa	>lcl|NC_018496.1_prot_WP_014894321.1_458...	at	0.7164
27	476 aa	>lcl|NZ_LR215024.1_prot_WP_027333807.1_295...	at	0.6954
28	471 aa	>lcl|NC_017509.1_prot_WP_014579555.1_52...	at	0.6688
29	471 aa	>lcl|NC_007332.1_prot_WP_011289973.1_56...	at	0.6709
30	470 aa	>lcl|NC_022807.1_prot_WP_014335551.1_356...	at	0.6957
31	470 aa	>lcl|NC_014448.1_prot_WP_013302055.1_225...	at	0.6957
32	478 aa	>lcl|NZ_CP008748.1_prot_WP_119863739.1_197...	at	0.6715
33	515 aa	>lcl|NZ_CP033512.1_prot_WP_129692632.1_318...	*
34	515 aa	>lcl|NZ_LR215023.1_prot_WP_129692632.1_638...	at	1
35	499 aa	>lcl|NZ_LR215042.1_prot_WP_046096973.1_444...	at	0.6613
36	475 aa	>lcl|NZ_CP011260.1_prot_WP_060954709.1_813...	at	0.6779
37	475 aa	>lcl|NZ_CP014346.1_prot_WP_015545389.1_266...	at	0.68
38	475 aa	>lcl|NZ_CP008895.1_prot_WP_010874955.1_705...	at	0.7221
39	475 aa	>lcl|NZ_CP010548.1_prot_WP_010874955.1_632...	at	0.7221
40	462 aa	>lcl|NZ_CP017813.1_prot_WP_073372251.1_181...	at	0.7121
41	464 aa	>lcl|NC_007294.1_prot_WP_011283548.1_394...	at	0.7069
42	464 aa	>lcl|NZ_CP029258.1_prot_WP_020003246.1_393...	at	0.7069
43	464 aa	>lcl|NZ_CP011096.1_prot_WP_020003246.1_423...	at	0.7069
44	464 aa	>lcl|NZ_CP034544.1_prot_WP_020003246.1_50...	at	0.7069
45	464 aa	>lcl|NZ_CP021129.1_prot_WP_020003246.1_394...	at	0.7069
>Cluster 9
0	452 aa	>lcl|NZ_LS991953.1_prot_WP_020003047.1_9...	at	0.5708
1	453 aa	>lcl|NZ_LR215035.1_prot_WP_006886432.1_773...	at	0.5607
2	456 aa	>lcl|NC_011025.1_prot_WP_012498535.1_604...	at	0.5548
3	456 aa	>lcl|NZ_LR215047.1_prot_WP_012498535.1_583...	at	0.5548
4	457 aa	>lcl|NZ_AP017902.1_prot_WP_004421476.1_541...	at	0.5492
5	457 aa	>lcl|NZ_LR214970.1_prot_WP_129687848.1_573...	at	0.547
6	453 aa	>lcl|NZ_CP024049.1_prot_WP_099309657.1_652...	at	0.5629
7	453 aa	>lcl|NZ_AP018135.1_prot_WP_120160745.1_272...	at	0.5651
8	454 aa	>lcl|NZ_CP022594.1_prot_WP_013954830.1_473...	at	0.5639
9	454 aa	>lcl|NZ_CP023663.1_prot_WP_013954830.1_460...	at	0.5639
10	457 aa	>lcl|NZ_AP018940.1_prot_WP_038561377.1_424...	at	0.5514
11	457 aa	>lcl|NZ_CP007521.1_prot_WP_038561377.1_216...	at	0.5514
12	453 aa	>lcl|NZ_CP011368.1_prot_WP_004794172.1_29...	at	0.574
13	453 aa	>lcl|NZ_CP014281.1_prot_WP_004794172.1_29...	at	0.574
14	451 aa	>lcl|NC_007633.1_prot_WP_011387101.1_212...	at	0.5543
15	451 aa	>lcl|NZ_CP040917.1_prot_WP_036428580.1_229...	at	0.5521
16	451 aa	>lcl|NZ_CP006959.1_prot_WP_019269228.1_233...	at	0.5521
17	455 aa	>lcl|NZ_LR215039.1_prot_WP_036433871.1_295...	at	0.556
18	452 aa	>lcl|NC_019949.1_prot_WP_015286902.1_33...	at	0.5642
19	453 aa	>lcl|NZ_AP022325.1_prot_WP_161553367.1_653...	at	0.5717
20	454 aa	>lcl|NZ_LR214950.1_prot_WP_129620262.1_364...	at	0.5595
21	454 aa	>lcl|NZ_CP047225.1_prot_WP_167844990.1_112...	at	0.5617
22	477 aa	>lcl|NZ_CP044226.1_prot_WP_151059757.1_527...	*
23	475 aa	>lcl|NZ_LS991952.1_prot_WP_011113754.1_519...	at	0.9832
24	475 aa	>lcl|NC_004829.2_prot_WP_011113754.1_541...	at	0.9832
25	458 aa	>lcl|NC_000908.2_prot_WP_009885616.1_460...	at	0.6485
26	458 aa	>lcl|NC_018496.1_prot_WP_014894324.1_466...	at	0.6507
27	453 aa	>lcl|NZ_LR215024.1_prot_WP_027333875.1_17...	at	0.5607
28	452 aa	>lcl|NC_017509.1_prot_WP_044277984.1_274...	at	0.542
29	452 aa	>lcl|NC_007332.1_prot_WP_011290109.1_258...	at	0.5398
30	450 aa	>lcl|NC_022807.1_prot_WP_013302289.1_481...	at	0.54
31	450 aa	>lcl|NC_014448.1_prot_WP_013302289.1_476...	at	0.54
32	456 aa	>lcl|NZ_CP008748.1_prot_WP_119863882.1_429...	at	0.5351
33	449 aa	>lcl|NZ_CP033512.1_prot_WP_004025224.1_839...	at	0.6236
34	449 aa	>lcl|NZ_LR215023.1_prot_WP_004025224.1_161...	at	0.6236
35	455 aa	>lcl|NZ_LR215042.1_prot_WP_046096770.1_263...	at	0.5538
36	451 aa	>lcl|NZ_CP011260.1_prot_WP_060954623.1_235...	at	0.5654
37	451 aa	>lcl|NZ_CP014346.1_prot_WP_011166450.1_859...	at	0.561
38	456 aa	>lcl|NZ_CP008895.1_prot_WP_010874963.1_713...	at	0.6579
39	456 aa	>lcl|NZ_CP010548.1_prot_WP_010874963.1_640...	at	0.6579
40	453 aa	>lcl|NZ_CP017813.1_prot_WP_073372313.1_250...	at	0.5629
41	452 aa	>lcl|NC_007294.1_prot_WP_011283175.1_9...	at	0.5708
42	452 aa	>lcl|NZ_CP029258.1_prot_WP_109536887.1_9...	at	0.5708
43	452 aa	>lcl|NZ_CP011096.1_prot_WP_020003047.1_9...	at	0.5708
44	452 aa	>lcl|NZ_CP034544.1_prot_WP_154221603.1_450...	at	0.5708
45	452 aa	>lcl|NZ_CP021129.1_prot_WP_109536887.1_9...	at	0.5708
>Cluster 10
0	394 aa	>lcl|NZ_LS991953.1_prot_WP_020003176.1_687...	at	0.797
1	395 aa	>lcl|NZ_LR215035.1_prot_WP_006886429.1_770...	at	0.7975
2	397 aa	>lcl|NC_011025.1_prot_WP_012498300.1_366...	at	0.7809
3	397 aa	>lcl|NZ_LR215047.1_prot_WP_012498300.1_365...	at	0.7809
4	396 aa	>lcl|NZ_AP017902.1_prot_WP_004418907.1_648...	at	0.7803
5	396 aa	>lcl|NZ_LR214970.1_prot_WP_004418907.1_408...	at	0.7803
6	395 aa	>lcl|NZ_CP024049.1_prot_WP_099309096.1_41...	at	0.8101
7	395 aa	>lcl|NZ_AP018135.1_prot_WP_099309096.1_204...	at	0.8101
8	396 aa	>lcl|NZ_CP022594.1_prot_WP_004024476.1_472...	at	0.7727
9	396 aa	>lcl|NZ_CP023663.1_prot_WP_004024476.1_459...	at	0.7727
10	396 aa	>lcl|NZ_AP018940.1_prot_WP_038561836.1_246...	at	0.7778
11	396 aa	>lcl|NZ_CP007521.1_prot_WP_038561836.1_394...	at	0.7778
12	395 aa	>lcl|NZ_CP011368.1_prot_WP_004795211.1_622...	at	0.8203
13	395 aa	>lcl|NZ_CP014281.1_prot_WP_004795211.1_598...	at	0.8203
14	395 aa	>lcl|NC_007633.1_prot_WP_011166362.1_151...	at	0.719
15	395 aa	>lcl|NZ_CP040917.1_prot_WP_011166362.1_160...	at	0.719
16	395 aa	>lcl|NZ_CP006959.1_prot_WP_011166362.1_162...	at	0.719
17	395 aa	>lcl|NZ_LR215039.1_prot_WP_036434301.1_633...	at	0.8076
18	395 aa	>lcl|NC_019949.1_prot_WP_015287681.1_715...	at	0.8228
19	395 aa	>lcl|NZ_AP022325.1_prot_WP_036430197.1_577...	at	0.8051
20	395 aa	>lcl|NZ_LR214950.1_prot_WP_129620326.1_434...	at	0.8076
21	395 aa	>lcl|NZ_CP047225.1_prot_WP_167845061.1_199...	at	0.8051
22	394 aa	>lcl|NZ_CP044226.1_prot_WP_014885939.1_222...	at	0.7259
23	394 aa	>lcl|NZ_LS991952.1_prot_WP_011113468.1_237...	at	0.7259
24	394 aa	>lcl|NC_004829.2_prot_WP_011113468.1_249...	at	0.7259
25	394 aa	>lcl|NC_000908.2_prot_WP_009885583.1_500...	at	0.7183
26	394 aa	>lcl|NC_018496.1_prot_WP_009885583.1_506...	at	0.7183
27	395 aa	>lcl|NZ_LR215024.1_prot_WP_027333868.1_678...	at	0.8203
28	402 aa	>lcl|NC_017509.1_prot_WP_011284269.1_546...	*
29	402 aa	>lcl|NC_007332.1_prot_WP_011206373.1_544...	at	0.9975
30	402 aa	>lcl|NC_022807.1_prot_WP_014335696.1_576...	at	0.9154
31	402 aa	>lcl|NC_014448.1_prot_WP_013302379.1_572...	at	0.9129
32	397 aa	>lcl|NZ_CP008748.1_prot_WP_036441217.1_459...	at	0.7834
33	394 aa	>lcl|NZ_CP033512.1_prot_WP_004025345.1_604...	at	0.736
34	394 aa	>lcl|NZ_LR215023.1_prot_WP_004025345.1_925...	at	0.736
35	394 aa	>lcl|NZ_LR215042.1_prot_WP_046097128.1_101...	at	0.7995
36	395 aa	>lcl|NZ_CP011260.1_prot_WP_011166362.1_147...	at	0.719
37	395 aa	>lcl|NZ_CP014346.1_prot_WP_011166362.1_947...	at	0.719
38	394 aa	>lcl|NZ_CP008895.1_prot_WP_010875022.1_53...	at	0.7183
39	394 aa	>lcl|NZ_CP010548.1_prot_WP_010875022.1_702...	at	0.7183
40	395 aa	>lcl|NZ_CP017813.1_prot_WP_073372484.1_429...	at	0.8203
41	394 aa	>lcl|NC_007294.1_prot_WP_011283803.1_655...	at	0.7995
42	394 aa	>lcl|NZ_CP029258.1_prot_WP_109537307.1_651...	at	0.797
43	394 aa	>lcl|NZ_CP011096.1_prot_WP_020003176.1_682...	at	0.797
44	394 aa	>lcl|NZ_CP034544.1_prot_WP_011283803.1_492...	at	0.7995
45	394 aa	>lcl|NZ_CP021129.1_prot_WP_109537307.1_653...	at	0.797
>Cluster 11
0	281 aa	>lcl|NZ_LS991953.1_prot_WP_020003153.1_660...	at	0.6121
1	281 aa	>lcl|NZ_LR215035.1_prot_WP_006886414.1_755...	at	0.6192
2	281 aa	>lcl|NC_011025.1_prot_WP_012498253.1_320...	at	0.6512
3	281 aa	>lcl|NZ_LR215047.1_prot_WP_012498253.1_320...	at	0.6512
4	281 aa	>lcl|NZ_AP017902.1_prot_WP_004421679.1_236...	at	0.6121
5	281 aa	>lcl|NZ_LR214970.1_prot_WP_004421679.1_484...	at	0.6121
6	281 aa	>lcl|NZ_CP024049.1_prot_WP_099309243.1_207...	at	0.6157
7	281 aa	>lcl|NZ_AP018135.1_prot_WP_099309243.1_389...	at	0.6157
8	281 aa	>lcl|NZ_CP022594.1_prot_WP_013954931.1_640...	at	0.6228
9	281 aa	>lcl|NZ_CP023663.1_prot_WP_013954931.1_624...	at	0.6228
10	281 aa	>lcl|NZ_AP018940.1_prot_WP_041102961.1_196...	at	0.6157
11	281 aa	>lcl|NZ_CP007521.1_prot_WP_038561963.1_445...	at	0.6157
12	281 aa	>lcl|NZ_CP011368.1_prot_WP_004795366.1_551...	at	0.6192
13	281 aa	>lcl|NZ_CP014281.1_prot_WP_004795366.1_526...	at	0.6192
14	281 aa	>lcl|NC_007633.1_prot_WP_011387542.1_679...	at	0.6121
15	281 aa	>lcl|NZ_CP040917.1_prot_WP_011387542.1_709...	at	0.6121
16	281 aa	>lcl|NZ_CP006959.1_prot_WP_011387542.1_706...	at	0.6121
17	281 aa	>lcl|NZ_LR215039.1_prot_WP_036434383.1_597...	at	0.6157
18	281 aa	>lcl|NC_019949.1_prot_WP_015287044.1_151...	at	0.6157
19	281 aa	>lcl|NZ_AP022325.1_prot_WP_161553227.1_484...	at	0.6192
20	281 aa	>lcl|NZ_LR214950.1_prot_WP_129620418.1_534...	at	0.6263
21	281 aa	>lcl|NZ_CP047225.1_prot_WP_129620418.1_311...	at	0.6263
22	283 aa	>lcl|NZ_CP044226.1_prot_WP_151059546.1_56...	at	0.7279
23	283 aa	>lcl|NZ_LS991952.1_prot_WP_011113283.1_57...	at	0.7279
24	283 aa	>lcl|NC_004829.2_prot_WP_011113283.1_58...	at	0.7279
25	285 aa	>lcl|NC_000908.2_prot_WP_009885838.1_171...	at	0.8807
26	285 aa	>lcl|NC_018496.1_prot_WP_009885838.1_174...	at	0.8807
27	281 aa	>lcl|NZ_LR215024.1_prot_WP_027333557.1_160...	at	0.6085
28	282 aa	>lcl|NC_017509.1_prot_WP_014579605.1_115...	at	0.6312
29	282 aa	>lcl|NC_007332.1_prot_WP_011206027.1_196...	at	0.6312
30	281 aa	>lcl|NC_022807.1_prot_WP_014335581.1_408...	at	0.6228
31	281 aa	>lcl|NC_014448.1_prot_WP_013302221.1_405...	at	0.6228
32	281 aa	>lcl|NZ_CP008748.1_prot_WP_119863828.1_327...	at	0.6512
33	279 aa	>lcl|NZ_CP033512.1_prot_WP_004024701.1_719...	at	0.7061
34	279 aa	>lcl|NZ_LR215023.1_prot_WP_004024701.1_41...	at	0.7061
35	281 aa	>lcl|NZ_LR215042.1_prot_WP_046096719.1_123...	at	0.6299
36	282 aa	>lcl|NZ_CP011260.1_prot_WP_011166910.1_694...	at	0.6099
37	282 aa	>lcl|NZ_CP014346.1_prot_WP_011166910.1_393...	at	0.6099
38	287 aa	>lcl|NZ_CP008895.1_prot_WP_010874525.1_261...	*
39	287 aa	>lcl|NZ_CP010548.1_prot_WP_010874525.1_180...	at	1
40	281 aa	>lcl|NZ_CP017813.1_prot_WP_073372410.1_349...	at	0.6157
41	281 aa	>lcl|NC_007294.1_prot_WP_011283776.1_628...	at	0.6121
42	281 aa	>lcl|NZ_CP029258.1_prot_WP_020003153.1_621...	at	0.6121
43	281 aa	>lcl|NZ_CP011096.1_prot_WP_020003153.1_655...	at	0.6121
44	281 aa	>lcl|NZ_CP034544.1_prot_WP_020003153.1_519...	at	0.6121
45	281 aa	>lcl|NZ_CP021129.1_prot_WP_020003153.1_623...	at	0.6121
>Cluster 12
0	139 aa	>lcl|NZ_LS991953.1_prot_WP_020003149.1_656...	at	0.6259
1	140 aa	>lcl|NZ_LR215035.1_prot_WP_006886410.1_751...	at	0.6643
2	150 aa	>lcl|NC_011025.1_prot_WP_012498249.1_316...	*
3	150 aa	>lcl|NZ_LR215047.1_prot_WP_012498249.1_316...	at	1
4	143 aa	>lcl|NZ_AP017902.1_prot_WP_004421683.1_240...	at	0.6643
5	143 aa	>lcl|NZ_LR214970.1_prot_WP_004421683.1_480...	at	0.6643
6	138 aa	>lcl|NZ_CP024049.1_prot_WP_099309247.1_211...	at	0.6812
7	138 aa	>lcl|NZ_AP018135.1_prot_WP_120160957.1_393...	at	0.6739
8	141 aa	>lcl|NZ_CP022594.1_prot_WP_013456225.1_636...	at	0.7234
9	141 aa	>lcl|NZ_CP023663.1_prot_WP_013456225.1_620...	at	0.7234
10	142 aa	>lcl|NZ_AP018940.1_prot_WP_038561954.1_200...	at	0.6831
11	142 aa	>lcl|NZ_CP007521.1_prot_WP_038561954.1_441...	at	0.6831
12	138 aa	>lcl|NZ_CP011368.1_prot_WP_004795375.1_547...	at	0.6812
13	138 aa	>lcl|NZ_CP014281.1_prot_WP_004795375.1_522...	at	0.6812
14	137 aa	>lcl|NC_007633.1_prot_WP_011387540.1_675...	at	0.562
15	137 aa	>lcl|NZ_CP040917.1_prot_WP_011387540.1_705...	at	0.562
16	137 aa	>lcl|NZ_CP006959.1_prot_WP_011387540.1_702...	at	0.562
17	141 aa	>lcl|NZ_LR215039.1_prot_WP_036434373.1_601...	at	0.6525
18	138 aa	>lcl|NC_019949.1_prot_WP_015287048.1_155...	at	0.6667
19	141 aa	>lcl|NZ_AP022325.1_prot_WP_036429916.1_480...	at	0.6596
20	141 aa	>lcl|NZ_LR214950.1_prot_WP_129620422.1_538...	at	0.6241
21	141 aa	>lcl|NZ_CP047225.1_prot_WP_129620422.1_315...	at	0.6241
22	138 aa	>lcl|NZ_CP044226.1_prot_WP_011113287.1_60...	at	0.5942
23	138 aa	>lcl|NZ_LS991952.1_prot_WP_011113287.1_61...	at	0.5942
24	138 aa	>lcl|NC_004829.2_prot_WP_011113287.1_62...	at	0.5942
25	138 aa	>lcl|NC_000908.2_prot_WP_009885842.1_175...	at	0.5507
26	138 aa	>lcl|NC_018496.1_prot_WP_009885842.1_178...	at	0.5507
27	139 aa	>lcl|NZ_LR215024.1_prot_WP_027333553.1_164...	at	0.6691
28	136 aa	>lcl|NC_017509.1_prot_WP_014579609.1_119...	at	0.6912
29	136 aa	>lcl|NC_007332.1_prot_WP_011206032.1_192...	at	0.6838
30	137 aa	>lcl|NC_022807.1_prot_WP_013302217.1_404...	at	0.7153
31	137 aa	>lcl|NC_014448.1_prot_WP_013302217.1_401...	at	0.7153
32	150 aa	>lcl|NZ_CP008748.1_prot_WP_036443265.1_331...	at	0.7867
33	145 aa	>lcl|NZ_CP033512.1_prot_WP_004024697.1_723...	at	0.5517
34	145 aa	>lcl|NZ_LR215023.1_prot_WP_004024697.1_45...	at	0.5517
35	144 aa	>lcl|NZ_LR215042.1_prot_WP_046096723.1_127...	at	0.6528
36	137 aa	>lcl|NZ_CP011260.1_prot_WP_011387540.1_690...	at	0.562
37	137 aa	>lcl|NZ_CP014346.1_prot_WP_011387540.1_397...	at	0.562
38	139 aa	>lcl|NZ_CP008895.1_prot_WP_010874529.1_265...	at	0.5827
39	139 aa	>lcl|NZ_CP010548.1_prot_WP_010874529.1_184...	at	0.5827
40	141 aa	>lcl|NZ_CP017813.1_prot_WP_073372414.1_353...	at	0.7021
41	139 aa	>lcl|NC_007294.1_prot_WP_011283772.1_624...	at	0.6259
42	139 aa	>lcl|NZ_CP029258.1_prot_WP_020003149.1_617...	at	0.6259
43	139 aa	>lcl|NZ_CP011096.1_prot_WP_020003149.1_651...	at	0.6259
44	139 aa	>lcl|NZ_CP034544.1_prot_WP_154221646.1_523...	at	0.6259
45	139 aa	>lcl|NZ_CP021129.1_prot_WP_020003149.1_619...	at	0.6259
>Cluster 13
0	137 aa	>lcl|NZ_LS991953.1_prot_WP_011283213.1_47...	at	0.6861
1	137 aa	>lcl|NZ_LR215035.1_prot_WP_006886866.1_704...	at	0.708
2	138 aa	>lcl|NC_011025.1_prot_WP_012498160.1_228...	at	0.7319
3	138 aa	>lcl|NZ_LR215047.1_prot_WP_012498160.1_228...	at	0.7319
4	139 aa	>lcl|NZ_AP017902.1_prot_WP_004421309.1_510...	at	0.6691
5	139 aa	>lcl|NZ_LR214970.1_prot_WP_129687874.1_603...	at	0.6691
6	136 aa	>lcl|NZ_CP024049.1_prot_WP_099309117.1_63...	at	0.7132
7	136 aa	>lcl|NZ_AP018135.1_prot_WP_099309117.1_157...	at	0.7132
8	136 aa	>lcl|NZ_AP018135.1_prot_WP_099309117.1_168...	at	0.7132
9	137 aa	>lcl|NZ_CP022594.1_prot_WP_004024001.1_698...	at	0.6788
10	137 aa	>lcl|NZ_CP023663.1_prot_WP_099620142.1_674...	at	0.6788
11	139 aa	>lcl|NZ_AP018940.1_prot_WP_041103326.1_548...	at	0.6619
12	139 aa	>lcl|NZ_CP007521.1_prot_WP_038561093.1_95...	at	0.6547
13	137 aa	>lcl|NZ_CP011368.1_prot_WP_004795156.1_652...	at	0.7007
14	137 aa	>lcl|NZ_CP014281.1_prot_WP_004795156.1_628...	at	0.7007
15	139 aa	>lcl|NC_007633.1_prot_WP_008362393.1_148...	at	0.7122
16	139 aa	>lcl|NZ_CP040917.1_prot_WP_036428485.1_157...	at	0.7194
17	139 aa	>lcl|NZ_CP006959.1_prot_WP_036428485.1_159...	at	0.7194
18	138 aa	>lcl|NZ_LR215039.1_prot_WP_036434781.1_461...	at	0.7101
19	137 aa	>lcl|NC_019949.1_prot_WP_041593834.1_750...	at	0.7007
20	137 aa	>lcl|NZ_AP022325.1_prot_WP_036430558.1_635...	at	0.708
21	136 aa	>lcl|NZ_LR214950.1_prot_WP_129620238.1_334...	at	0.7206
22	136 aa	>lcl|NZ_CP047225.1_prot_WP_129620238.1_84...	at	0.7206
23	141 aa	>lcl|NZ_CP044226.1_prot_WP_011113788.1_558...	at	0.766
24	141 aa	>lcl|NZ_LS991952.1_prot_WP_011113788.1_551...	at	0.766
25	141 aa	>lcl|NC_004829.2_prot_WP_011113788.1_572...	at	0.766
26	139 aa	>lcl|NC_000908.2_prot_WP_010869326.1_95...	at	0.7554
27	137 aa	>lcl|NZ_LR215024.1_prot_WP_027333909.1_25...	at	0.7153
28	139 aa	>lcl|NC_017509.1_prot_WP_044277957.1_79...	at	0.6978
29	139 aa	>lcl|NC_007332.1_prot_WP_011205923.1_82...	at	0.6906
30	139 aa	>lcl|NC_022807.1_prot_WP_014582750.1_510...	at	0.705
31	139 aa	>lcl|NC_014448.1_prot_WP_013302320.1_506...	at	0.7122
32	138 aa	>lcl|NZ_CP008748.1_prot_WP_036441627.1_546...	at	0.7391
33	143 aa	>lcl|NZ_CP033512.1_prot_WP_004025348.1_607...	*
34	143 aa	>lcl|NZ_LR215023.1_prot_WP_004025348.1_928...	at	1
35	138 aa	>lcl|NZ_LR215042.1_prot_WP_046096833.1_365...	at	0.6957
36	139 aa	>lcl|NZ_CP011260.1_prot_WP_008362393.1_144...	at	0.7122
37	139 aa	>lcl|NZ_CP014346.1_prot_WP_008362393.1_950...	at	0.7122
38	139 aa	>lcl|NZ_CP008895.1_prot_WP_014325410.1_318...	at	0.7626
39	139 aa	>lcl|NZ_CP010548.1_prot_WP_014325410.1_237...	at	0.7626
40	137 aa	>lcl|NZ_CP017813.1_prot_WP_073372241.1_171...	at	0.7299
41	137 aa	>lcl|NC_007294.1_prot_WP_011283213.1_48...	at	0.6861
42	137 aa	>lcl|NZ_CP029258.1_prot_WP_011283213.1_49...	at	0.6861
43	137 aa	>lcl|NZ_CP011096.1_prot_WP_011283213.1_47...	at	0.6861
44	137 aa	>lcl|NZ_CP034544.1_prot_WP_154221577.1_407...	at	0.6861
45	137 aa	>lcl|NZ_CP021129.1_prot_WP_011283213.1_50...	at	0.6861
>Cluster 14
0	131 aa	>lcl|NZ_LS991953.1_prot_WP_011283241.1_75...	at	0.6641
1	131 aa	>lcl|NZ_LR215035.1_prot_WP_006886523.1_161...	at	0.6718
2	132 aa	>lcl|NC_011025.1_prot_WP_012498209.1_276...	at	0.8788
3	132 aa	>lcl|NZ_LR215047.1_prot_WP_012498209.1_276...	at	0.8788
4	133 aa	>lcl|NZ_AP017902.1_prot_WP_096386149.1_305...	at	0.6541
5	133 aa	>lcl|NZ_LR214970.1_prot_WP_004420430.1_121...	at	0.6617
6	131 aa	>lcl|NZ_CP024049.1_prot_WP_099309157.1_114...	at	0.6794
7	131 aa	>lcl|NZ_AP018135.1_prot_WP_099309157.1_140...	at	0.6794
8	135 aa	>lcl|NZ_CP022594.1_prot_WP_013456078.1_536...	at	0.6593
9	135 aa	>lcl|NZ_CP023663.1_prot_WP_013456078.1_524...	at	0.6593
10	133 aa	>lcl|NZ_AP018940.1_prot_WP_038562138.1_111...	at	0.6466
11	133 aa	>lcl|NZ_CP007521.1_prot_WP_038562138.1_535...	at	0.6466
12	131 aa	>lcl|NZ_CP011368.1_prot_WP_004795241.1_606...	at	0.687
13	131 aa	>lcl|NZ_CP014281.1_prot_WP_004795241.1_582...	at	0.687
14	132 aa	>lcl|NC_007633.1_prot_WP_011166882.1_648...	at	0.5758
15	132 aa	>lcl|NZ_CP040917.1_prot_WP_011166882.1_678...	at	0.5758
16	132 aa	>lcl|NZ_CP006959.1_prot_WP_042620305.1_675...	at	0.5758
17	132 aa	>lcl|NZ_LR215039.1_prot_WP_036433898.1_280...	at	0.6894
18	131 aa	>lcl|NC_019949.1_prot_WP_015286960.1_82...	at	0.687
19	131 aa	>lcl|NZ_AP022325.1_prot_WP_161553327.1_606...	at	0.687
20	131 aa	>lcl|NZ_LR214950.1_prot_WP_129620479.1_601...	at	0.6794
21	131 aa	>lcl|NZ_CP047225.1_prot_WP_129620479.1_378...	at	0.6794
22	130 aa	>lcl|NZ_CP044226.1_prot_WP_011113536.1_295...	at	0.5538
23	130 aa	>lcl|NZ_LS991952.1_prot_WP_011113536.1_300...	at	0.5538
24	130 aa	>lcl|NC_004829.2_prot_WP_011113536.1_322...	at	0.5538
25	132 aa	>lcl|NC_000908.2_prot_WP_010869475.1_468...	at	0.5
26	130 aa	>lcl|NZ_LR215024.1_prot_WP_027333447.1_598...	at	0.6692
27	132 aa	>lcl|NC_017509.1_prot_WP_011206502.1_670...	at	0.6515
28	132 aa	>lcl|NC_007332.1_prot_WP_011206502.1_678...	at	0.6515
29	132 aa	>lcl|NC_022807.1_prot_WP_014582616.1_126...	at	0.6439
30	132 aa	>lcl|NC_014448.1_prot_WP_013301960.1_126...	at	0.6515
31	142 aa	>lcl|NZ_CP008748.1_prot_WP_036441326.1_505...	*
32	129 aa	>lcl|NZ_CP033512.1_prot_WP_004024762.1_579...	at	0.5659
33	129 aa	>lcl|NZ_LR215023.1_prot_WP_004024762.1_900...	at	0.5659
34	131 aa	>lcl|NZ_LR215042.1_prot_WP_046096930.1_200...	at	0.6489
35	132 aa	>lcl|NZ_CP011260.1_prot_WP_011166882.1_662...	at	0.5758
36	132 aa	>lcl|NZ_CP014346.1_prot_WP_011166882.1_425...	at	0.5758
37	132 aa	>lcl|NZ_CP008895.1_prot_WP_010874973.1_3...	at	0.5152
38	132 aa	>lcl|NZ_CP008895.1_prot_WP_010874973.1_724...	at	0.5152
39	132 aa	>lcl|NZ_CP010548.1_prot_WP_014325637.1_651...	at	0.5227
40	131 aa	>lcl|NZ_CP017813.1_prot_WP_073372540.1_485...	at	0.7099
41	131 aa	>lcl|NC_007294.1_prot_WP_011283241.1_76...	at	0.6641
42	131 aa	>lcl|NZ_CP029258.1_prot_WP_011283241.1_77...	at	0.6641
43	131 aa	>lcl|NZ_CP011096.1_prot_WP_011283241.1_75...	at	0.6641
44	131 aa	>lcl|NZ_CP034544.1_prot_WP_011283241.1_379...	at	0.6641
45	131 aa	>lcl|NZ_CP021129.1_prot_WP_011283241.1_78...	at	0.6641
>Cluster 15
0	122 aa	>lcl|NZ_LS991953.1_prot_WP_011283712.1_598...	at	0.7049
1	122 aa	>lcl|NZ_LR215035.1_prot_WP_006886392.1_733...	at	0.6639
2	122 aa	>lcl|NC_011025.1_prot_WP_012498232.1_299...	at	0.7049
3	122 aa	>lcl|NZ_LR215047.1_prot_WP_012498232.1_299...	at	0.7049
4	121 aa	>lcl|NZ_AP017902.1_prot_WP_004419371.1_87...	at	0.6694
5	121 aa	>lcl|NZ_LR214970.1_prot_WP_004419371.1_260...	at	0.6694
6	122 aa	>lcl|NZ_CP024049.1_prot_WP_099309582.1_572...	at	0.7213
7	122 aa	>lcl|NZ_AP018135.1_prot_WP_120160353.1_66...	at	0.7213
8	123 aa	>lcl|NZ_CP022594.1_prot_WP_004023934.1_614...	at	0.6423
9	123 aa	>lcl|NZ_CP023663.1_prot_WP_004023934.1_594...	at	0.6423
10	121 aa	>lcl|NZ_AP018940.1_prot_WP_038561609.1_335...	at	0.6694
11	121 aa	>lcl|NZ_CP007521.1_prot_WP_038561609.1_306...	at	0.6694
12	122 aa	>lcl|NZ_CP011368.1_prot_WP_004794372.1_510...	at	0.7131
13	122 aa	>lcl|NZ_CP014281.1_prot_WP_004794372.1_483...	at	0.7131
14	121 aa	>lcl|NC_007633.1_prot_WP_011387529.1_658...	at	0.5455
15	121 aa	>lcl|NZ_CP040917.1_prot_WP_036427951.1_688...	at	0.5537
16	121 aa	>lcl|NZ_CP006959.1_prot_WP_019269620.1_685...	at	0.5537
17	122 aa	>lcl|NZ_LR215039.1_prot_WP_036433752.1_362...	at	0.6885
18	122 aa	>lcl|NC_019949.1_prot_WP_015286921.1_49...	at	0.7131
19	122 aa	>lcl|NZ_AP022325.1_prot_WP_036431164.1_35...	at	0.7049
20	122 aa	>lcl|NZ_LR214950.1_prot_WP_129620219.1_312...	at	0.6721
21	122 aa	>lcl|NZ_CP047225.1_prot_WP_167844945.1_59...	at	0.6885
22	124 aa	>lcl|NZ_CP044226.1_prot_WP_011113889.1_665...	at	0.5887
23	124 aa	>lcl|NZ_LS991952.1_prot_WP_011113889.1_651...	at	0.5887
24	124 aa	>lcl|NC_004829.2_prot_WP_011113889.1_673...	at	0.5887
25	124 aa	>lcl|NC_000908.2_prot_WP_009885860.1_192...	at	0.5887
26	124 aa	>lcl|NC_018496.1_prot_WP_009885860.1_195...	at	0.5887
27	122 aa	>lcl|NZ_LR215024.1_prot_WP_027333496.1_592...	at	0.7131
28	137 aa	>lcl|NC_017509.1_prot_WP_014579618.1_136...	*
29	137 aa	>lcl|NC_007332.1_prot_WP_011206048.1_175...	at	0.9927
30	122 aa	>lcl|NC_022807.1_prot_WP_014335572.1_387...	at	0.7295
31	122 aa	>lcl|NC_014448.1_prot_WP_013302201.1_384...	at	0.7377
32	124 aa	>lcl|NZ_CP008748.1_prot_WP_036445197.1_348...	at	0.6694
33	124 aa	>lcl|NZ_CP033512.1_prot_WP_004024680.1_740...	at	0.5887
34	124 aa	>lcl|NZ_LR215023.1_prot_WP_004024680.1_62...	at	0.5887
35	122 aa	>lcl|NZ_LR215042.1_prot_WP_046096683.1_145...	at	0.7049
36	121 aa	>lcl|NZ_CP011260.1_prot_WP_011166891.1_673...	at	0.5455
37	121 aa	>lcl|NZ_CP014346.1_prot_WP_011166891.1_414...	at	0.5455
38	124 aa	>lcl|NZ_CP008895.1_prot_WP_010874546.1_282...	at	0.5645
39	124 aa	>lcl|NZ_CP010548.1_prot_WP_010874546.1_201...	at	0.5645
40	122 aa	>lcl|NZ_CP017813.1_prot_WP_073372430.1_371...	at	0.6721
41	122 aa	>lcl|NC_007294.1_prot_WP_011283712.1_565...	at	0.7049
42	122 aa	>lcl|NZ_CP029258.1_prot_WP_011283712.1_558...	at	0.7049
43	122 aa	>lcl|NZ_CP011096.1_prot_WP_011283712.1_593...	at	0.7049
44	122 aa	>lcl|NZ_CP034544.1_prot_WP_154221679.1_584...	at	0.6885
45	122 aa	>lcl|NZ_CP021129.1_prot_WP_011283712.1_560...	at	0.7049
>Cluster 16
0	116 aa	>lcl|NZ_LS991953.1_prot_WP_011283744.1_628...	at	0.5431
1	117 aa	>lcl|NZ_LR215035.1_prot_WP_006886301.1_387...	at	0.5897
2	119 aa	>lcl|NC_011025.1_prot_WP_012498072.1_144...	at	0.5294
3	119 aa	>lcl|NZ_LR215047.1_prot_WP_012498072.1_145...	at	0.5294
4	116 aa	>lcl|NZ_AP017902.1_prot_WP_004419203.1_131...	at	0.5862
5	116 aa	>lcl|NZ_LR214970.1_prot_WP_004419203.1_300...	at	0.5862
6	116 aa	>lcl|NZ_CP024049.1_prot_WP_099309620.1_612...	at	0.569
7	116 aa	>lcl|NZ_AP018135.1_prot_WP_099309620.1_106...	at	0.569
8	116 aa	>lcl|NZ_CP022594.1_prot_WP_004023890.1_557...	at	0.5517
9	116 aa	>lcl|NZ_CP023663.1_prot_WP_004023890.1_545...	at	0.5517
10	116 aa	>lcl|NZ_AP018940.1_prot_WP_038561629.1_328...	at	0.5948
11	116 aa	>lcl|NZ_CP007521.1_prot_WP_038561629.1_313...	at	0.5948
12	116 aa	>lcl|NZ_CP011368.1_prot_WP_004795262.1_596...	at	0.5776
13	116 aa	>lcl|NZ_CP014281.1_prot_WP_004795262.1_572...	at	0.5776
14	119 aa	>lcl|NC_007633.1_prot_WP_011387092.1_202...	at	0.5294
15	119 aa	>lcl|NZ_CP040917.1_prot_WP_036428556.1_217...	at	0.5294
16	119 aa	>lcl|NZ_CP006959.1_prot_WP_011387092.1_221...	at	0.5294
17	115 aa	>lcl|NZ_LR215039.1_prot_WP_036434278.1_643...	at	0.5652
18	116 aa	>lcl|NC_019949.1_prot_WP_015286986.1_104...	at	0.569
19	116 aa	>lcl|NZ_AP022325.1_prot_WP_161552918.1_84...	at	0.5862
20	116 aa	>lcl|NZ_LR214950.1_prot_WP_129620470.1_591...	at	0.5517
21	116 aa	>lcl|NZ_CP047225.1_prot_WP_167845188.1_366...	at	0.5517
22	115 aa	>lcl|NZ_CP044226.1_prot_WP_011113605.1_441...	at	0.6957
23	115 aa	>lcl|NZ_LS991952.1_prot_WP_011113605.1_369...	at	0.6957
24	115 aa	>lcl|NC_004829.2_prot_WP_011113605.1_392...	at	0.6957
25	124 aa	>lcl|NC_000908.2_prot_WP_009885739.1_223...	at	0.7419
26	124 aa	>lcl|NC_018496.1_prot_WP_014894211.1_227...	at	0.7419
27	117 aa	>lcl|NZ_LR215024.1_prot_WP_027333528.1_191...	at	0.5983
28	117 aa	>lcl|NC_017509.1_prot_WP_011283924.1_184...	at	0.5214
29	117 aa	>lcl|NC_007332.1_prot_WP_011290024.1_128...	at	0.5128
30	119 aa	>lcl|NC_022807.1_prot_WP_013302339.1_529...	at	0.5882
31	119 aa	>lcl|NC_014448.1_prot_WP_013302339.1_525...	at	0.5882
32	121 aa	>lcl|NZ_CP008748.1_prot_WP_036440574.1_218...	at	0.5372
33	116 aa	>lcl|NZ_CP033512.1_prot_WP_004025157.1_821...	at	0.5862
34	116 aa	>lcl|NZ_LR215023.1_prot_WP_004025157.1_143...	at	0.5862
35	116 aa	>lcl|NZ_LR215042.1_prot_WP_046096892.1_314...	at	0.5862
36	121 aa	>lcl|NZ_CP011260.1_prot_WP_011166423.1_208...	at	0.5124
37	121 aa	>lcl|NZ_CP014346.1_prot_WP_011166423.1_888...	at	0.5124
38	127 aa	>lcl|NZ_CP008895.1_prot_WP_010874474.1_205...	*
39	127 aa	>lcl|NZ_CP010548.1_prot_WP_010874474.1_125...	at	1
40	116 aa	>lcl|NZ_CP017813.1_prot_WP_073372635.1_593...	at	0.569
41	116 aa	>lcl|NC_007294.1_prot_WP_011283744.1_596...	at	0.5431
42	116 aa	>lcl|NZ_CP029258.1_prot_WP_109537275.1_589...	at	0.5259
43	116 aa	>lcl|NZ_CP011096.1_prot_WP_011283744.1_623...	at	0.5431
44	116 aa	>lcl|NZ_CP034544.1_prot_WP_154221660.1_551...	at	0.5345
45	116 aa	>lcl|NZ_CP021129.1_prot_WP_109537275.1_591...	at	0.5259
>Cluster 17
0	121 aa	>lcl|NZ_LS991953.1_prot_WP_011283769.1_653...	at	0.6116
1	121 aa	>lcl|NZ_LR215035.1_prot_WP_006886407.1_748...	at	0.6033
2	122 aa	>lcl|NC_011025.1_prot_WP_012498246.1_313...	at	0.6393
3	122 aa	>lcl|NZ_LR215047.1_prot_WP_012498246.1_313...	at	0.6393
4	122 aa	>lcl|NZ_AP017902.1_prot_WP_096385902.1_243...	at	0.623
5	122 aa	>lcl|NZ_LR214970.1_prot_WP_004421686.1_477...	at	0.623
6	121 aa	>lcl|NZ_CP024049.1_prot_WP_099309250.1_214...	at	0.6198
7	121 aa	>lcl|NZ_AP018135.1_prot_WP_099309250.1_396...	at	0.6198
8	122 aa	>lcl|NZ_CP022594.1_prot_WP_004023950.1_633...	at	0.6311
9	122 aa	>lcl|NZ_CP023663.1_prot_WP_004023950.1_617...	at	0.6311
10	122 aa	>lcl|NZ_AP018940.1_prot_WP_038561947.1_203...	at	0.623
11	122 aa	>lcl|NZ_CP007521.1_prot_WP_038561947.1_438...	at	0.623
12	121 aa	>lcl|NZ_CP011368.1_prot_WP_004795381.1_544...	at	0.6281
13	121 aa	>lcl|NZ_CP014281.1_prot_WP_004795381.1_519...	at	0.6281
14	122 aa	>lcl|NC_007633.1_prot_WP_011166903.1_672...	at	0.5656
15	122 aa	>lcl|NZ_CP040917.1_prot_WP_019269629.1_702...	at	0.5574
16	122 aa	>lcl|NZ_CP006959.1_prot_WP_019269629.1_699...	at	0.5574
17	121 aa	>lcl|NZ_LR215039.1_prot_WP_036434366.1_604...	at	0.6033
18	121 aa	>lcl|NC_019949.1_prot_WP_015287051.1_158...	at	0.6198
19	121 aa	>lcl|NZ_AP022325.1_prot_WP_161553224.1_477...	at	0.6281
20	121 aa	>lcl|NZ_LR214950.1_prot_WP_129620425.1_541...	at	0.5868
21	121 aa	>lcl|NZ_CP047225.1_prot_WP_129620425.1_318...	at	0.5868
22	124 aa	>lcl|NZ_CP044226.1_prot_WP_011113290.1_63...	*
23	124 aa	>lcl|NZ_LS991952.1_prot_WP_011113290.1_64...	at	1
24	124 aa	>lcl|NC_004829.2_prot_WP_011113290.1_65...	at	1
25	122 aa	>lcl|NC_000908.2_prot_WP_009885845.1_178...	at	0.7623
26	122 aa	>lcl|NC_018496.1_prot_WP_009885845.1_181...	at	0.7623
27	121 aa	>lcl|NZ_LR215024.1_prot_WP_027333550.1_167...	at	0.595
28	122 aa	>lcl|NC_017509.1_prot_WP_011206035.1_122...	at	0.6311
29	122 aa	>lcl|NC_007332.1_prot_WP_011206035.1_189...	at	0.6311
30	123 aa	>lcl|NC_022807.1_prot_WP_013302214.1_401...	at	0.6016
31	123 aa	>lcl|NC_014448.1_prot_WP_013302214.1_398...	at	0.6016
32	122 aa	>lcl|NZ_CP008748.1_prot_WP_036440740.1_334...	at	0.5984
33	122 aa	>lcl|NZ_CP033512.1_prot_WP_004024694.1_726...	at	0.7705
34	122 aa	>lcl|NZ_LR215023.1_prot_WP_004024694.1_48...	at	0.7705
35	122 aa	>lcl|NZ_LR215042.1_prot_WP_046096726.1_130...	at	0.5984
36	122 aa	>lcl|NZ_CP011260.1_prot_WP_011166903.1_687...	at	0.5656
37	122 aa	>lcl|NZ_CP014346.1_prot_WP_011166903.1_400...	at	0.5656
38	122 aa	>lcl|NZ_CP008895.1_prot_WP_010874532.1_268...	at	0.7705
39	122 aa	>lcl|NZ_CP010548.1_prot_WP_010874532.1_187...	at	0.7705
40	121 aa	>lcl|NZ_CP017813.1_prot_WP_073372417.1_356...	at	0.6116
41	121 aa	>lcl|NC_007294.1_prot_WP_011283769.1_621...	at	0.6116
42	121 aa	>lcl|NZ_CP029258.1_prot_WP_011283769.1_614...	at	0.6116
43	121 aa	>lcl|NZ_CP011096.1_prot_WP_011283769.1_648...	at	0.6116
44	121 aa	>lcl|NZ_CP034544.1_prot_WP_011283769.1_526...	at	0.6116
45	121 aa	>lcl|NZ_CP021129.1_prot_WP_011283769.1_616...	at	0.6116
>Cluster 18
0	92 aa	>lcl|NZ_LS991953.1_prot_WP_020003152.1_659...	at	0.7065
1	92 aa	>lcl|NZ_LR215035.1_prot_WP_006886413.1_754...	at	0.6848
2	91 aa	>lcl|NC_011025.1_prot_WP_012498252.1_319...	at	0.6703
3	91 aa	>lcl|NZ_LR215047.1_prot_WP_129648876.1_319...	at	0.6813
4	91 aa	>lcl|NZ_AP017902.1_prot_WP_004421680.1_237...	at	0.6813
5	91 aa	>lcl|NZ_LR214970.1_prot_WP_129687773.1_483...	at	0.6923
6	92 aa	>lcl|NZ_CP024049.1_prot_WP_099309244.1_208...	at	0.6848
7	92 aa	>lcl|NZ_AP018135.1_prot_WP_099309244.1_390...	at	0.6848
8	92 aa	>lcl|NZ_CP022594.1_prot_WP_013954930.1_639...	at	0.6739
9	92 aa	>lcl|NZ_CP023663.1_prot_WP_013954930.1_623...	at	0.6739
10	91 aa	>lcl|NZ_AP018940.1_prot_WP_038561961.1_197...	at	0.6923
11	91 aa	>lcl|NZ_CP007521.1_prot_WP_038561961.1_444...	at	0.6923
12	92 aa	>lcl|NZ_CP011368.1_prot_WP_004795368.1_550...	at	0.6957
13	92 aa	>lcl|NZ_CP014281.1_prot_WP_004795368.1_525...	at	0.6957
14	88 aa	>lcl|NC_007633.1_prot_WP_011387541.1_678...	at	0.9773
15	88 aa	>lcl|NZ_CP040917.1_prot_WP_011387541.1_708...	at	0.9773
16	88 aa	>lcl|NZ_CP006959.1_prot_WP_011387541.1_705...	at	0.9773
17	92 aa	>lcl|NZ_LR215039.1_prot_WP_036434380.1_598...	at	0.6957
18	92 aa	>lcl|NC_019949.1_prot_WP_015287045.1_152...	at	0.7174
19	92 aa	>lcl|NZ_AP022325.1_prot_WP_036429922.1_483...	at	0.7065
20	92 aa	>lcl|NZ_LR214950.1_prot_WP_129620419.1_535...	at	0.6957
21	92 aa	>lcl|NZ_CP047225.1_prot_WP_167845148.1_312...	at	0.6957
22	87 aa	>lcl|NZ_CP044226.1_prot_WP_011113284.1_57...	at	0.6207
23	87 aa	>lcl|NZ_LS991952.1_prot_WP_011113284.1_58...	at	0.6207
24	87 aa	>lcl|NC_004829.2_prot_WP_011113284.1_59...	at	0.6207
25	87 aa	>lcl|NC_000908.2_prot_WP_009885839.1_172...	at	0.6322
26	87 aa	>lcl|NC_018496.1_prot_WP_009885839.1_175...	at	0.6322
27	92 aa	>lcl|NZ_LR215024.1_prot_WP_027333556.1_161...	at	0.7065
28	90 aa	>lcl|NC_017509.1_prot_WP_011206028.1_116...	at	0.6556
29	90 aa	>lcl|NC_007332.1_prot_WP_011206028.1_195...	at	0.6556
30	91 aa	>lcl|NC_022807.1_prot_WP_013302220.1_407...	at	0.7033
31	91 aa	>lcl|NC_014448.1_prot_WP_013302220.1_404...	at	0.7033
32	91 aa	>lcl|NZ_CP008748.1_prot_WP_036440728.1_328...	at	0.6813
33	88 aa	>lcl|NZ_CP033512.1_prot_WP_004024700.1_720...	at	0.6477
34	88 aa	>lcl|NZ_LR215023.1_prot_WP_004024700.1_42...	at	0.6477
35	91 aa	>lcl|NZ_LR215042.1_prot_WP_046096720.1_124...	at	0.6923
36	88 aa	>lcl|NZ_CP011260.1_prot_WP_011166909.1_693...	at	1
37	96 aa	>lcl|NZ_CP014346.1_prot_WP_061104414.1_394...	*
38	87 aa	>lcl|NZ_CP008895.1_prot_WP_010874526.1_262...	at	0.6092
39	87 aa	>lcl|NZ_CP010548.1_prot_WP_010874526.1_181...	at	0.6092
40	92 aa	>lcl|NZ_CP017813.1_prot_WP_073372411.1_350...	at	0.7065
41	92 aa	>lcl|NC_007294.1_prot_WP_011283775.1_627...	at	0.6957
42	92 aa	>lcl|NZ_CP029258.1_prot_WP_020003152.1_620...	at	0.7065
43	92 aa	>lcl|NZ_CP011096.1_prot_WP_020003152.1_654...	at	0.7065
44	92 aa	>lcl|NZ_CP034544.1_prot_WP_020003152.1_520...	at	0.7065
45	92 aa	>lcl|NZ_CP021129.1_prot_WP_020003152.1_622...	at	0.7065
>Cluster 19
0	62 aa	>lcl|NZ_LS991953.1_prot_WP_011283743.1_627...	at	0.6129
1	62 aa	>lcl|NZ_LR215035.1_prot_WP_006886302.1_386...	at	0.6129
2	62 aa	>lcl|NC_011025.1_prot_WP_012498071.1_143...	at	0.629
3	62 aa	>lcl|NZ_LR215047.1_prot_WP_012498071.1_144...	at	0.629
4	62 aa	>lcl|NZ_AP017902.1_prot_WP_004419201.1_132...	at	0.629
5	62 aa	>lcl|NZ_LR214970.1_prot_WP_004419201.1_301...	at	0.629
6	62 aa	>lcl|NZ_CP024049.1_prot_WP_099309621.1_613...	at	0.6774
7	62 aa	>lcl|NZ_AP018135.1_prot_WP_099309621.1_107...	at	0.6774
8	62 aa	>lcl|NZ_CP022594.1_prot_WP_013456480.1_556...	at	0.6452
9	62 aa	>lcl|NZ_CP023663.1_prot_WP_013456480.1_544...	at	0.6452
10	62 aa	>lcl|NZ_AP018940.1_prot_WP_038561632.1_327...	at	0.6129
11	62 aa	>lcl|NZ_CP007521.1_prot_WP_038561632.1_314...	at	0.6129
12	62 aa	>lcl|NZ_CP011368.1_prot_WP_004795264.1_595...	at	0.6613
13	62 aa	>lcl|NZ_CP014281.1_prot_WP_004795264.1_571...	at	0.6613
14	63 aa	>lcl|NC_007633.1_prot_WP_011166422.1_203...	at	0.5079
15	63 aa	>lcl|NZ_CP040917.1_prot_WP_011166422.1_218...	at	0.5079
16	63 aa	>lcl|NZ_CP006959.1_prot_WP_011166422.1_222...	at	0.5079
17	62 aa	>lcl|NZ_LR215039.1_prot_WP_036434280.1_642...	at	0.6452
18	62 aa	>lcl|NC_019949.1_prot_WP_015286987.1_105...	at	0.6935
19	62 aa	>lcl|NZ_AP022325.1_prot_WP_036430131.1_83...	at	0.6452
20	62 aa	>lcl|NZ_LR214950.1_prot_WP_129620469.1_590...	at	0.629
21	62 aa	>lcl|NZ_CP047225.1_prot_WP_129620469.1_365...	at	0.629
22	64 aa	>lcl|NZ_CP044226.1_prot_WP_011113604.1_442...	*
23	64 aa	>lcl|NZ_LS991952.1_prot_WP_011113604.1_368...	at	1
24	64 aa	>lcl|NC_004829.2_prot_WP_011113604.1_391...	at	1
25	59 aa	>lcl|NC_000908.2_prot_WP_009885738.1_222...	at	0.7288
26	59 aa	>lcl|NC_018496.1_prot_WP_009885738.1_226...	at	0.7288
27	62 aa	>lcl|NZ_LR215024.1_prot_WP_027333529.1_190...	at	0.6452
28	64 aa	>lcl|NC_017509.1_prot_WP_011206094.1_183...	at	0.5625
29	64 aa	>lcl|NC_007332.1_prot_WP_011206094.1_129...	at	0.5625
30	62 aa	>lcl|NC_022807.1_prot_WP_013302340.1_530...	at	0.6452
31	62 aa	>lcl|NC_014448.1_prot_WP_013302340.1_526...	at	0.6452
32	62 aa	>lcl|NZ_CP008748.1_prot_WP_036440571.1_217...	at	0.6774
33	63 aa	>lcl|NZ_CP033512.1_prot_WP_004025158.1_820...	at	0.5873
34	63 aa	>lcl|NZ_LR215023.1_prot_WP_004025158.1_142...	at	0.5873
35	62 aa	>lcl|NZ_LR215042.1_prot_WP_046096891.1_313...	at	0.6452
36	63 aa	>lcl|NZ_CP011260.1_prot_WP_011166422.1_207...	at	0.5079
37	63 aa	>lcl|NZ_CP014346.1_prot_WP_011166422.1_889...	at	0.5079
38	59 aa	>lcl|NZ_CP008895.1_prot_WP_010874473.1_204...	at	0.7797
39	59 aa	>lcl|NZ_CP010548.1_prot_WP_010874473.1_124...	at	0.7797
40	62 aa	>lcl|NZ_CP017813.1_prot_WP_073372634.1_592...	at	0.6129
41	62 aa	>lcl|NC_007294.1_prot_WP_011283743.1_595...	at	0.6129
42	62 aa	>lcl|NZ_CP029258.1_prot_WP_011283743.1_588...	at	0.6129
43	62 aa	>lcl|NZ_CP011096.1_prot_WP_011283743.1_622...	at	0.6129
44	62 aa	>lcl|NZ_CP034544.1_prot_WP_011283743.1_552...	at	0.6129
45	62 aa	>lcl|NZ_CP021129.1_prot_WP_011283743.1_590...	at	0.6129
>Cluster 20
0	61 aa	>lcl|NZ_LS991953.1_prot_WP_011283766.1_650...	*
1	61 aa	>lcl|NZ_LR215035.1_prot_WP_006886404.1_745...	at	0.918
2	61 aa	>lcl|NC_011025.1_prot_WP_012498243.1_310...	at	0.7705
3	61 aa	>lcl|NZ_LR215047.1_prot_WP_012498243.1_310...	at	0.7705
4	61 aa	>lcl|NZ_AP017902.1_prot_WP_004421689.1_246...	at	0.7705
5	61 aa	>lcl|NZ_LR214970.1_prot_WP_004421689.1_474...	at	0.7705
6	61 aa	>lcl|NZ_CP024049.1_prot_WP_099309253.1_217...	at	0.9016
7	61 aa	>lcl|NZ_AP018135.1_prot_WP_099309253.1_399...	at	0.9016
8	61 aa	>lcl|NZ_CP022594.1_prot_WP_013455972.1_630...	at	0.8033
9	61 aa	>lcl|NZ_CP023663.1_prot_WP_013455972.1_614...	at	0.8033
10	61 aa	>lcl|NZ_AP018940.1_prot_WP_038561942.1_206...	at	0.7541
11	61 aa	>lcl|NZ_CP007521.1_prot_WP_038561942.1_435...	at	0.7541
12	61 aa	>lcl|NZ_CP011368.1_prot_WP_004795389.1_541...	at	0.9508
13	61 aa	>lcl|NZ_CP014281.1_prot_WP_004795389.1_516...	at	0.9508
14	61 aa	>lcl|NC_007633.1_prot_WP_008362512.1_669...	at	0.6393
15	61 aa	>lcl|NZ_CP040917.1_prot_WP_019269627.1_699...	at	0.623
16	61 aa	>lcl|NZ_CP006959.1_prot_WP_019269627.1_696...	at	0.623
17	61 aa	>lcl|NZ_LR215039.1_prot_WP_036434361.1_607...	at	0.9344
18	61 aa	>lcl|NC_019949.1_prot_WP_015287054.1_161...	at	0.9344
19	61 aa	>lcl|NZ_AP022325.1_prot_WP_036429903.1_474...	at	0.9016
20	61 aa	>lcl|NZ_LR214950.1_prot_WP_129620428.1_544...	at	0.918
21	61 aa	>lcl|NZ_CP047225.1_prot_WP_129620428.1_321...	at	0.918
22	61 aa	>lcl|NZ_CP044226.1_prot_WP_011883707.1_66...	at	0.6066
23	61 aa	>lcl|NZ_LS991952.1_prot_WP_011113293.1_67...	at	0.6066
24	61 aa	>lcl|NC_004829.2_prot_WP_011113293.1_68...	at	0.6066
25	61 aa	>lcl|NC_000908.2_prot_WP_009885848.1_181...	at	0.5738
26	61 aa	>lcl|NC_018496.1_prot_WP_009885848.1_184...	at	0.5738
27	61 aa	>lcl|NZ_LR215024.1_prot_WP_027333547.1_170...	at	0.8852
28	61 aa	>lcl|NC_017509.1_prot_WP_011206038.1_125...	at	0.6885
29	61 aa	>lcl|NC_007332.1_prot_WP_011206038.1_186...	at	0.6885
30	61 aa	>lcl|NC_022807.1_prot_WP_013302211.1_398...	at	0.7705
31	61 aa	>lcl|NC_014448.1_prot_WP_013302211.1_395...	at	0.7705
32	61 aa	>lcl|NZ_CP008748.1_prot_WP_119863831.1_337...	at	0.8197
33	61 aa	>lcl|NZ_CP033512.1_prot_WP_004024691.1_729...	at	0.7213
34	61 aa	>lcl|NZ_LR215023.1_prot_WP_004024691.1_51...	at	0.7213
35	61 aa	>lcl|NZ_LR215042.1_prot_WP_046096729.1_133...	at	0.8689
36	61 aa	>lcl|NZ_CP011260.1_prot_WP_008362512.1_684...	at	0.6393
37	61 aa	>lcl|NZ_CP014346.1_prot_WP_008362512.1_403...	at	0.6393
38	61 aa	>lcl|NZ_CP008895.1_prot_WP_010874535.1_271...	at	0.5902
39	61 aa	>lcl|NZ_CP010548.1_prot_WP_010874535.1_190...	at	0.5902
40	61 aa	>lcl|NZ_CP017813.1_prot_WP_036463585.1_359...	at	0.918
41	61 aa	>lcl|NC_007294.1_prot_WP_011283766.1_618...	at	1
42	61 aa	>lcl|NZ_CP029258.1_prot_WP_011283766.1_611...	at	1
43	61 aa	>lcl|NZ_CP011096.1_prot_WP_011283766.1_645...	at	1
44	61 aa	>lcl|NZ_CP034544.1_prot_WP_011283766.1_529...	at	1
45	61 aa	>lcl|NZ_CP021129.1_prot_WP_011283766.1_613...	at	1
>Cluster 21
0	48 aa	>lcl|NZ_LS991953.1_prot_WP_011283737.1_621...	at	0.8125
1	48 aa	>lcl|NZ_LR215035.1_prot_WP_006886182.1_13...	at	0.8542
2	48 aa	>lcl|NZ_LR215035.1_prot_WP_006886182.1_818...	at	0.8542
3	48 aa	>lcl|NC_011025.1_prot_WP_012498556.1_625...	at	0.75
4	48 aa	>lcl|NZ_LR215047.1_prot_WP_012498556.1_604...	at	0.75
5	49 aa	>lcl|NZ_AP017902.1_prot_WP_004420851.1_404...	*
6	49 aa	>lcl|NZ_LR214970.1_prot_WP_004420851.1_16...	at	1
7	49 aa	>lcl|NZ_CP024049.1_prot_WP_099309664.1_660...	at	0.8367
8	49 aa	>lcl|NZ_AP018135.1_prot_WP_099309664.1_264...	at	0.8367
9	49 aa	>lcl|NZ_CP022594.1_prot_WP_004024238.1_64...	at	0.8367
10	49 aa	>lcl|NZ_CP023663.1_prot_WP_004024238.1_63...	at	0.8367
11	49 aa	>lcl|NZ_AP018940.1_prot_WP_041103410.1_630...	at	0.9184
12	48 aa	>lcl|NZ_CP011368.1_prot_WP_004794083.1_704...	at	0.8958
13	48 aa	>lcl|NZ_CP014281.1_prot_WP_004794083.1_648...	at	0.8958
14	44 aa	>lcl|NC_007633.1_prot_WP_011387696.1_848...	at	0.7273
15	44 aa	>lcl|NZ_CP040917.1_prot_WP_019269762.1_875...	at	0.6818
16	44 aa	>lcl|NZ_CP006959.1_prot_WP_019269762.1_877...	at	0.6818
17	48 aa	>lcl|NZ_LR215039.1_prot_WP_036435087.1_532...	at	0.8542
18	48 aa	>lcl|NC_019949.1_prot_WP_015287724.1_757...	at	0.875
19	48 aa	>lcl|NZ_AP022325.1_prot_WP_036430102.1_66...	at	0.8542
20	48 aa	>lcl|NZ_LR214950.1_prot_WP_027333701.1_372...	at	0.875
21	48 aa	>lcl|NZ_CP047225.1_prot_WP_027333701.1_125...	at	0.875
22	49 aa	>lcl|NZ_CP044226.1_prot_WP_011113236.1_6...	at	0.7143
23	49 aa	>lcl|NZ_LS991952.1_prot_WP_011113236.1_7...	at	0.7143
24	49 aa	>lcl|NC_004829.2_prot_WP_011113236.1_8...	at	0.7143
25	48 aa	>lcl|NC_000908.2_prot_WP_009885567.1_516...	at	0.6875
26	48 aa	>lcl|NC_018496.1_prot_WP_009885567.1_522...	at	0.6875
27	48 aa	>lcl|NZ_LR215024.1_prot_WP_027333701.1_55...	at	0.875
28	47 aa	>lcl|NC_017509.1_prot_WP_011206529.1_711...	at	0.7872
29	47 aa	>lcl|NC_007332.1_prot_WP_011206529.1_705...	at	0.7872
30	47 aa	>lcl|NC_022807.1_prot_WP_013302498.1_708...	at	0.7872
31	47 aa	>lcl|NC_014448.1_prot_WP_013302498.1_705...	at	0.7872
32	48 aa	>lcl|NZ_CP008748.1_prot_WP_036441939.1_638...	at	0.7708
33	49 aa	>lcl|NZ_CP033512.1_prot_WP_004024634.1_677...	at	0.5102
34	49 aa	>lcl|NZ_LR215023.1_prot_WP_004024634.1_998...	at	0.5102
35	48 aa	>lcl|NZ_LR215042.1_prot_WP_046097044.1_8...	at	0.8333
36	44 aa	>lcl|NZ_CP011260.1_prot_WP_015545533.1_966...	at	0.7273
37	44 aa	>lcl|NZ_CP014346.1_prot_WP_015545533.1_992...	at	0.7273
38	48 aa	>lcl|NZ_CP008895.1_prot_WP_010875039.1_70...	at	0.6875
39	48 aa	>lcl|NZ_CP010548.1_prot_WP_010875039.1_719...	at	0.6875
40	48 aa	>lcl|NZ_CP017813.1_prot_WP_073372365.1_304...	at	0.8958
41	48 aa	>lcl|NC_007294.1_prot_WP_011283737.1_589...	at	0.8125
42	48 aa	>lcl|NZ_CP029258.1_prot_WP_011283737.1_582...	at	0.8125
43	48 aa	>lcl|NZ_CP011096.1_prot_WP_011283737.1_616...	at	0.8125
44	48 aa	>lcl|NZ_CP034544.1_prot_WP_011283737.1_558...	at	0.8125
45	48 aa	>lcl|NZ_CP021129.1_prot_WP_011283737.1_584...	at	0.8125
>Cluster 22
0	37 aa	>lcl|NZ_LS991953.1_prot_WP_011283713.1_599...	at	0.7297
1	37 aa	>lcl|NZ_LR215035.1_prot_WP_006886393.1_734...	at	0.7568
2	37 aa	>lcl|NC_011025.1_prot_WP_012498233.1_300...	at	0.7297
3	37 aa	>lcl|NZ_LR215047.1_prot_WP_012498233.1_300...	at	0.7297
4	37 aa	>lcl|NZ_AP017902.1_prot_WP_004419372.1_86...	at	0.6486
5	37 aa	>lcl|NZ_LR214970.1_prot_WP_004419372.1_259...	at	0.6486
6	37 aa	>lcl|NZ_CP024049.1_prot_WP_099309583.1_573...	at	0.7838
7	37 aa	>lcl|NZ_AP018135.1_prot_WP_099309583.1_67...	at	0.7838
8	37 aa	>lcl|NZ_CP022594.1_prot_WP_014829961.1_615...	at	0.7568
9	37 aa	>lcl|NZ_CP023663.1_prot_WP_014829961.1_595...	at	0.7568
10	37 aa	>lcl|NZ_AP018940.1_prot_WP_004419372.1_336...	at	0.6486
11	37 aa	>lcl|NZ_CP007521.1_prot_WP_004419372.1_305...	at	0.6486
12	37 aa	>lcl|NZ_CP011368.1_prot_WP_004794374.1_511...	at	0.7568
13	37 aa	>lcl|NZ_CP014281.1_prot_WP_004794374.1_484...	at	0.7568
14	37 aa	>lcl|NC_007633.1_prot_WP_004429078.1_659...	at	0.5946
15	37 aa	>lcl|NZ_CP040917.1_prot_WP_019269621.1_689...	at	0.5946
16	37 aa	>lcl|NZ_CP006959.1_prot_WP_019269621.1_686...	at	0.5946
17	37 aa	>lcl|NZ_LR215039.1_prot_WP_036433749.1_363...	at	0.7838
18	37 aa	>lcl|NC_019949.1_prot_WP_004794374.1_48...	at	0.7568
19	37 aa	>lcl|NZ_AP022325.1_prot_WP_036431167.1_34...	at	0.7838
20	37 aa	>lcl|NZ_LR214950.1_prot_WP_129620659.1_313...	at	0.7568
21	37 aa	>lcl|NZ_CP047225.1_prot_WP_129620659.1_60...	at	0.7568
22	37 aa	>lcl|NZ_CP044226.1_prot_WP_011113890.1_666...	at	0.7027
23	37 aa	>lcl|NZ_LS991952.1_prot_WP_117274108.1_652...	at	0.6757
24	37 aa	>lcl|NC_004829.2_prot_WP_011113890.1_674...	at	0.7027
25	37 aa	>lcl|NC_000908.2_prot_WP_009885859.1_191...	at	0.7568
26	37 aa	>lcl|NC_018496.1_prot_WP_014894191.1_194...	at	0.7297
27	37 aa	>lcl|NZ_LR215024.1_prot_WP_027333497.1_593...	at	0.7838
28	37 aa	>lcl|NC_017509.1_prot_WP_011283963.1_135...	at	0.8378
29	37 aa	>lcl|NC_007332.1_prot_WP_011283963.1_176...	at	0.8378
30	38 aa	>lcl|NC_022807.1_prot_WP_013302496.1_388...	*
31	38 aa	>lcl|NC_014448.1_prot_WP_013302496.1_385...	at	1
32	37 aa	>lcl|NZ_CP008748.1_prot_WP_080696082.1_347...	at	0.7568
33	37 aa	>lcl|NZ_CP033512.1_prot_WP_004024681.1_739...	at	0.7027
34	37 aa	>lcl|NZ_LR215023.1_prot_WP_004024681.1_61...	at	0.7027
35	37 aa	>lcl|NZ_LR215042.1_prot_WP_046096682.1_144...	at	0.7297
36	37 aa	>lcl|NZ_CP011260.1_prot_WP_004429078.1_674...	at	0.5946
37	37 aa	>lcl|NZ_CP014346.1_prot_WP_004429078.1_413...	at	0.5946
38	37 aa	>lcl|NZ_CP008895.1_prot_WP_010874545.1_281...	at	0.7568
39	37 aa	>lcl|NZ_CP010548.1_prot_WP_010874545.1_200...	at	0.7568
40	37 aa	>lcl|NZ_CP017813.1_prot_WP_073372429.1_370...	at	0.7838
41	37 aa	>lcl|NC_007294.1_prot_WP_011283713.1_566...	at	0.7297
42	37 aa	>lcl|NZ_CP029258.1_prot_WP_011283713.1_559...	at	0.7297
43	37 aa	>lcl|NZ_CP011096.1_prot_WP_011283713.1_594...	at	0.7297
44	37 aa	>lcl|NZ_CP034544.1_prot_WP_011283713.1_583...	at	0.7297
45	37 aa	>lcl|NZ_CP021129.1_prot_WP_011283713.1_561...	at	0.7297
>Cluster 23
0	186 aa	>lcl|NZ_LS991953.1_prot_WP_020003147.1_651...	at	0.6452
1	182 aa	>lcl|NZ_LR215035.1_prot_WP_006886405.1_746...	at	0.6813
2	187 aa	>lcl|NC_011025.1_prot_WP_012498244.1_311...	*
3	187 aa	>lcl|NZ_LR215047.1_prot_WP_012498244.1_311...	at	1
4	181 aa	>lcl|NZ_AP017902.1_prot_WP_096385906.1_245...	at	0.6575
5	181 aa	>lcl|NZ_LR214970.1_prot_WP_096385906.1_475...	at	0.6575
6	181 aa	>lcl|NZ_CP024049.1_prot_WP_099309252.1_216...	at	0.6685
7	181 aa	>lcl|NZ_AP018135.1_prot_WP_120160966.1_398...	at	0.674
8	181 aa	>lcl|NZ_CP022594.1_prot_WP_013022166.1_631...	at	0.6851
9	181 aa	>lcl|NZ_CP023663.1_prot_WP_013022166.1_615...	at	0.6851
10	181 aa	>lcl|NZ_AP018940.1_prot_WP_038561943.1_205...	at	0.6409
11	181 aa	>lcl|NZ_CP007521.1_prot_WP_038561943.1_436...	at	0.6409
12	181 aa	>lcl|NZ_CP011368.1_prot_WP_004795387.1_542...	at	0.6685
13	181 aa	>lcl|NZ_CP014281.1_prot_WP_004795387.1_517...	at	0.6685
14	180 aa	>lcl|NC_007633.1_prot_WP_011387537.1_670...	at	0.5778
15	180 aa	>lcl|NZ_CP040917.1_prot_WP_013447957.1_700...	at	0.5778
16	180 aa	>lcl|NZ_CP006959.1_prot_WP_013447957.1_697...	at	0.5778
17	181 aa	>lcl|NZ_LR215039.1_prot_WP_036434362.1_606...	at	0.6906
18	181 aa	>lcl|NC_019949.1_prot_WP_015287053.1_160...	at	0.6796
19	181 aa	>lcl|NZ_AP022325.1_prot_WP_036429905.1_475...	at	0.7238
20	181 aa	>lcl|NZ_LR214950.1_prot_WP_129620427.1_543...	at	0.6685
21	181 aa	>lcl|NZ_CP047225.1_prot_WP_167845151.1_320...	at	0.6796
22	185 aa	>lcl|NZ_CP044226.1_prot_WP_011113292.1_65...	at	0.5189
23	185 aa	>lcl|NZ_LS991952.1_prot_WP_011113292.1_66...	at	0.5189
24	185 aa	>lcl|NC_004829.2_prot_WP_011113292.1_67...	at	0.5189
25	180 aa	>lcl|NC_000908.2_prot_WP_009885847.1_180...	at	0.5278
26	180 aa	>lcl|NC_018496.1_prot_WP_014894186.1_183...	at	0.5278
27	181 aa	>lcl|NZ_LR215024.1_prot_WP_044888875.1_169...	at	0.6906
28	181 aa	>lcl|NC_017509.1_prot_WP_041361589.1_124...	at	0.5856
29	181 aa	>lcl|NC_007332.1_prot_WP_041361589.1_187...	at	0.5856
30	181 aa	>lcl|NC_022807.1_prot_WP_013302212.1_399...	at	0.6851
31	181 aa	>lcl|NC_014448.1_prot_WP_013302212.1_396...	at	0.6851
32	184 aa	>lcl|NZ_CP008748.1_prot_WP_036443259.1_336...	at	0.8152
33	187 aa	>lcl|NZ_CP033512.1_prot_WP_004024692.1_728...	at	0.5936
34	187 aa	>lcl|NZ_LR215023.1_prot_WP_004024692.1_50...	at	0.5936
35	182 aa	>lcl|NZ_LR215042.1_prot_WP_046096728.1_132...	at	0.6703
36	180 aa	>lcl|NZ_CP011260.1_prot_WP_011166900.1_685...	at	0.5778
37	180 aa	>lcl|NZ_CP014346.1_prot_WP_011166900.1_402...	at	0.5778
38	182 aa	>lcl|NZ_CP017813.1_prot_WP_073372419.1_358...	at	0.6703
39	186 aa	>lcl|NC_007294.1_prot_WP_109537289.1_619...	at	0.6505
40	186 aa	>lcl|NZ_CP029258.1_prot_WP_109537289.1_612...	at	0.6505
41	186 aa	>lcl|NZ_CP011096.1_prot_WP_020003147.1_646...	at	0.6452
42	186 aa	>lcl|NZ_CP034544.1_prot_WP_020003147.1_528...	at	0.6452
43	186 aa	>lcl|NZ_CP021129.1_prot_WP_109537289.1_614...	at	0.6505
>Cluster 24
0	311 aa	>lcl|NZ_LS991953.1_prot_WP_052717778.1_213...	at	0.5177
1	320 aa	>lcl|NZ_LS991953.1_prot_WP_052717816.1_231...	at	0.5812
2	378 aa	>lcl|NZ_LS991953.1_prot_WP_169743363.1_243...	at	0.6032
3	328 aa	>lcl|NZ_LS991953.1_prot_WP_117274815.1_275...	at	0.5762
4	322 aa	>lcl|NZ_LS991953.1_prot_WP_117274816.1_277...	at	0.5839
5	337 aa	>lcl|NZ_LS991953.1_prot_WP_117274817.1_278...	at	0.5816
6	410 aa	>lcl|NZ_LS991953.1_prot_279...	*
7	337 aa	>lcl|NZ_LS991953.1_prot_WP_052717822.1_285...	at	0.5786
8	327 aa	>lcl|NC_007294.1_prot_WP_011283381.1_224...	at	0.5933
9	355 aa	>lcl|NC_007294.1_prot_WP_011283391.1_232...	at	0.5268
10	330 aa	>lcl|NC_007294.1_prot_WP_050703128.1_236...	at	0.5515
11	357 aa	>lcl|NC_007294.1_prot_WP_148141178.1_249...	at	0.5854
12	328 aa	>lcl|NZ_CP029258.1_prot_WP_109537035.1_222...	at	0.6402
13	356 aa	>lcl|NZ_CP029258.1_prot_WP_162891465.1_223...	at	0.5618
14	368 aa	>lcl|NZ_CP029258.1_prot_WP_178798509.1_226...	at	0.7255
15	306 aa	>lcl|NZ_CP029258.1_prot_WP_109537039.1_230...	at	0.6503
16	329 aa	>lcl|NZ_CP029258.1_prot_WP_109537341.1_231...	at	0.5623
17	350 aa	>lcl|NZ_CP029258.1_prot_WP_109537342.1_234...	at	0.5429
18	331 aa	>lcl|NZ_CP029258.1_prot_WP_109537042.1_236...	at	0.5317
19	371 aa	>lcl|NZ_CP029258.1_prot_WP_109537343.1_242...	at	0.7035
20	346 aa	>lcl|NZ_CP029258.1_prot_243...	at	0.5694
21	344 aa	>lcl|NZ_CP029258.1_prot_WP_109537047.1_244...	at	0.561
22	366 aa	>lcl|NZ_CP029258.1_prot_WP_109537049.1_253...	at	0.5464
23	311 aa	>lcl|NZ_CP011096.1_prot_WP_052717778.1_213...	at	0.5177
24	378 aa	>lcl|NZ_CP011096.1_prot_WP_169743363.1_226...	at	0.6032
25	320 aa	>lcl|NZ_CP011096.1_prot_WP_052717816.1_263...	at	0.5812
26	337 aa	>lcl|NZ_CP011096.1_prot_WP_052717822.1_279...	at	0.5786
27	336 aa	>lcl|NZ_CP034544.1_prot_WP_154221767.1_221...	at	0.5506
28	323 aa	>lcl|NZ_CP034544.1_prot_236...	at	0.5139
29	328 aa	>lcl|NZ_CP034544.1_prot_WP_154221473.1_238...	at	0.564
30	334 aa	>lcl|NZ_CP034544.1_prot_WP_154221474.1_239...	at	0.5659
31	371 aa	>lcl|NZ_CP021129.1_prot_WP_109537337.1_219...	at	0.7062
32	328 aa	>lcl|NZ_CP021129.1_prot_WP_109537035.1_223...	at	0.6402
33	309 aa	>lcl|NZ_CP021129.1_prot_WP_109537339.1_224...	at	0.5275
34	368 aa	>lcl|NZ_CP021129.1_prot_WP_109537036.1_227...	at	0.7255
35	306 aa	>lcl|NZ_CP021129.1_prot_WP_109537039.1_231...	at	0.6503
36	329 aa	>lcl|NZ_CP021129.1_prot_WP_109537341.1_232...	at	0.5623
37	350 aa	>lcl|NZ_CP021129.1_prot_WP_109537342.1_235...	at	0.5429
38	331 aa	>lcl|NZ_CP021129.1_prot_WP_109537042.1_237...	at	0.5317
39	371 aa	>lcl|NZ_CP021129.1_prot_WP_109537343.1_243...	at	0.7035
40	344 aa	>lcl|NZ_CP021129.1_prot_WP_109537047.1_245...	at	0.561
41	366 aa	>lcl|NZ_CP021129.1_prot_WP_109537049.1_254...	at	0.5464
>Cluster 25
0	193 aa	>lcl|NZ_LS991953.1_prot_WP_020003141.1_644...	at	0.7617
1	194 aa	>lcl|NZ_LR215035.1_prot_WP_006886355.1_507...	at	0.7113
2	147 aa	>lcl|NC_011025.1_prot_WP_012498037.1_110...	at	0.7007
3	147 aa	>lcl|NZ_LR215047.1_prot_WP_012498037.1_110...	at	0.7007
4	149 aa	>lcl|NZ_AP017902.1_prot_WP_004421001.1_462...	at	0.6913
5	149 aa	>lcl|NZ_LR214970.1_prot_WP_004421001.1_649...	at	0.6913
6	197 aa	>lcl|NZ_CP024049.1_prot_WP_099309270.1_236...	at	0.8477
7	197 aa	>lcl|NZ_AP018135.1_prot_WP_120160997.1_416...	at	0.8528
8	156 aa	>lcl|NZ_CP022594.1_prot_WP_013456528.1_88...	at	0.6795
9	156 aa	>lcl|NZ_CP023663.1_prot_WP_013456528.1_86...	at	0.6795
10	150 aa	>lcl|NZ_AP018940.1_prot_WP_038562255.1_75...	at	0.6867
11	150 aa	>lcl|NZ_CP007521.1_prot_WP_038562255.1_584...	at	0.6867
12	197 aa	>lcl|NZ_CP011368.1_prot_WP_004794870.1_195...	at	0.8832
13	197 aa	>lcl|NZ_CP014281.1_prot_WP_004794870.1_186...	at	0.8832
14	142 aa	>lcl|NC_007633.1_prot_WP_011386965.1_63...	at	0.5915
15	142 aa	>lcl|NZ_CP040917.1_prot_WP_011386965.1_73...	at	0.5915
16	142 aa	>lcl|NZ_CP006959.1_prot_WP_011386965.1_75...	at	0.5915
17	196 aa	>lcl|NZ_LR215039.1_prot_WP_036434935.1_492...	at	0.7602
18	197 aa	>lcl|NC_019949.1_prot_WP_041593794.1_492...	at	0.8731
19	198 aa	>lcl|NZ_AP022325.1_prot_WP_161553350.1_631...	*
20	194 aa	>lcl|NZ_LR214950.1_prot_WP_129620484.1_607...	at	0.866
21	194 aa	>lcl|NZ_CP047225.1_prot_WP_167845203.1_383...	at	0.8608
22	152 aa	>lcl|NZ_CP044226.1_prot_WP_011113925.1_700...	at	0.5526
23	149 aa	>lcl|NZ_LS991952.1_prot_WP_036447504.1_688...	at	0.5705
24	152 aa	>lcl|NC_004829.2_prot_WP_011113925.1_708...	at	0.5526
25	198 aa	>lcl|NZ_LR215024.1_prot_WP_027333594.1_524...	at	0.8131
26	149 aa	>lcl|NC_017509.1_prot_WP_014579885.1_481...	at	0.6913
27	149 aa	>lcl|NC_007332.1_prot_WP_011206293.1_480...	at	0.6846
28	150 aa	>lcl|NC_022807.1_prot_WP_013302101.1_306...	at	0.7067
29	150 aa	>lcl|NC_014448.1_prot_WP_013302101.1_274...	at	0.7067
30	147 aa	>lcl|NZ_CP008748.1_prot_WP_036441837.1_607...	at	0.6667
31	151 aa	>lcl|NZ_CP033512.1_prot_WP_004025358.1_616...	at	0.5364
32	151 aa	>lcl|NZ_LR215023.1_prot_WP_004025358.1_937...	at	0.5364
33	146 aa	>lcl|NZ_LR215042.1_prot_WP_046096801.1_401...	at	0.6849
34	142 aa	>lcl|NZ_CP011260.1_prot_WP_011167140.1_921...	at	0.5775
35	142 aa	>lcl|NZ_CP014346.1_prot_WP_011167140.1_155...	at	0.5775
36	195 aa	>lcl|NZ_CP017813.1_prot_WP_073372598.1_546...	at	0.7641
37	193 aa	>lcl|NC_007294.1_prot_WP_011283760.1_612...	at	0.7565
38	193 aa	>lcl|NZ_CP029258.1_prot_WP_109537287.1_605...	at	0.7668
39	193 aa	>lcl|NZ_CP011096.1_prot_WP_020003141.1_639...	at	0.7617
40	193 aa	>lcl|NZ_CP034544.1_prot_WP_020003141.1_535...	at	0.7617
41	193 aa	>lcl|NZ_CP021129.1_prot_WP_109537287.1_607...	at	0.7668
>Cluster 26
0	129 aa	>lcl|NZ_LS991953.1_prot_WP_020002861.1_597...	at	0.6977
1	127 aa	>lcl|NZ_LR215035.1_prot_WP_006886391.1_732...	at	0.8425
2	124 aa	>lcl|NC_011025.1_prot_WP_012498231.1_298...	at	0.6935
3	124 aa	>lcl|NZ_LR215047.1_prot_WP_012498231.1_298...	at	0.6935
4	135 aa	>lcl|NZ_AP017902.1_prot_WP_004419369.1_88...	*
5	135 aa	>lcl|NZ_LR214970.1_prot_WP_129687602.1_261...	at	0.9926
6	129 aa	>lcl|NZ_CP024049.1_prot_WP_099309581.1_571...	at	0.8527
7	129 aa	>lcl|NZ_AP018135.1_prot_WP_099309581.1_65...	at	0.8527
8	133 aa	>lcl|NZ_CP022594.1_prot_WP_004023933.1_613...	at	0.8647
9	133 aa	>lcl|NZ_CP023663.1_prot_WP_004023933.1_593...	at	0.8647
10	132 aa	>lcl|NZ_AP018940.1_prot_WP_038561612.1_334...	at	0.9394
11	132 aa	>lcl|NZ_CP007521.1_prot_WP_038561612.1_307...	at	0.9394
12	129 aa	>lcl|NZ_CP011368.1_prot_WP_004794370.1_509...	at	0.8217
13	129 aa	>lcl|NZ_CP014281.1_prot_WP_004794370.1_482...	at	0.8217
14	129 aa	>lcl|NC_007633.1_prot_WP_008362476.1_657...	at	0.5581
15	129 aa	>lcl|NZ_CP040917.1_prot_WP_008362476.1_687...	at	0.5581
16	129 aa	>lcl|NZ_CP006959.1_prot_WP_008362476.1_684...	at	0.5581
17	129 aa	>lcl|NZ_LR215039.1_prot_WP_036433754.1_361...	at	0.7984
18	129 aa	>lcl|NC_019949.1_prot_WP_015286922.1_50...	at	0.8217
19	129 aa	>lcl|NZ_AP022325.1_prot_WP_161552877.1_36...	at	0.8062
20	129 aa	>lcl|NZ_LR214950.1_prot_WP_129620218.1_311...	at	0.8605
21	129 aa	>lcl|NZ_CP047225.1_prot_WP_129620218.1_58...	at	0.8605
22	121 aa	>lcl|NZ_CP044226.1_prot_WP_151059826.1_664...	at	0.5124
23	121 aa	>lcl|NZ_LS991952.1_prot_WP_011113888.1_650...	at	0.5124
24	121 aa	>lcl|NC_004829.2_prot_WP_011113888.1_672...	at	0.5124
25	129 aa	>lcl|NZ_LR215024.1_prot_WP_027333495.1_591...	at	0.8605
26	134 aa	>lcl|NC_017509.1_prot_WP_011206049.1_137...	at	0.6045
27	134 aa	>lcl|NC_007332.1_prot_WP_011206049.1_174...	at	0.6045
28	134 aa	>lcl|NC_022807.1_prot_WP_014335571.1_386...	at	0.7313
29	124 aa	>lcl|NC_014448.1_prot_WP_041363646.1_383...	at	0.7419
30	124 aa	>lcl|NZ_CP008748.1_prot_WP_119863834.1_349...	at	0.6694
31	122 aa	>lcl|NZ_CP033512.1_prot_WP_004024679.1_741...	at	0.5492
32	122 aa	>lcl|NZ_LR215023.1_prot_WP_004024679.1_63...	at	0.5492
33	128 aa	>lcl|NZ_LR215042.1_prot_WP_046096684.1_146...	at	0.8203
34	129 aa	>lcl|NZ_CP011260.1_prot_WP_008362476.1_672...	at	0.5581
35	129 aa	>lcl|NZ_CP014346.1_prot_WP_008362476.1_415...	at	0.5581
36	128 aa	>lcl|NZ_CP017813.1_prot_WP_073372431.1_372...	at	0.8672
37	129 aa	>lcl|NC_007294.1_prot_WP_011283711.1_564...	at	0.6899
38	129 aa	>lcl|NZ_CP029258.1_prot_WP_020002861.1_557...	at	0.6977
39	129 aa	>lcl|NZ_CP011096.1_prot_WP_020002861.1_592...	at	0.6977
40	129 aa	>lcl|NZ_CP034544.1_prot_WP_020002861.1_585...	at	0.6977
41	129 aa	>lcl|NZ_CP021129.1_prot_WP_020002861.1_559...	at	0.6977
>Cluster 27
0	562 aa	>lcl|NZ_LS991953.1_prot_WP_082071141.1_77...	*
1	542 aa	>lcl|NZ_LR214950.1_prot_WP_129619949.1_8...	at	0.607
2	542 aa	>lcl|NZ_LR214950.1_prot_WP_129619950.1_9...	at	0.6033
3	542 aa	>lcl|NZ_LR214950.1_prot_WP_129619952.1_11...	at	0.6033
4	544 aa	>lcl|NZ_LR214950.1_prot_WP_129619974.1_34...	at	0.6618
5	542 aa	>lcl|NZ_LR214950.1_prot_WP_129619975.1_35...	at	0.6107
6	544 aa	>lcl|NZ_LR214950.1_prot_WP_129619974.1_36...	at	0.6618
7	562 aa	>lcl|NZ_LR214950.1_prot_WP_129619993.1_56...	at	0.9484
8	542 aa	>lcl|NZ_LR214950.1_prot_WP_129619975.1_66...	at	0.6107
9	542 aa	>lcl|NZ_LR214950.1_prot_WP_129619975.1_89...	at	0.6107
10	542 aa	>lcl|NZ_LR214950.1_prot_WP_129619975.1_95...	at	0.6107
11	542 aa	>lcl|NZ_LR214950.1_prot_WP_129619975.1_151...	at	0.6107
12	542 aa	>lcl|NZ_LR214950.1_prot_WP_129619975.1_168...	at	0.6107
13	542 aa	>lcl|NZ_LR214950.1_prot_WP_129619975.1_184...	at	0.6107
14	544 aa	>lcl|NZ_LR214950.1_prot_WP_129619974.1_230...	at	0.6618
15	542 aa	>lcl|NZ_LR214950.1_prot_WP_129620203.1_289...	at	0.6033
16	542 aa	>lcl|NZ_LR214950.1_prot_WP_129619950.1_291...	at	0.6033
17	542 aa	>lcl|NZ_LR214950.1_prot_WP_129619949.1_292...	at	0.607
18	544 aa	>lcl|NZ_LR214950.1_prot_WP_129619974.1_357...	at	0.6618
19	544 aa	>lcl|NZ_LR214950.1_prot_WP_129619974.1_412...	at	0.6618
20	542 aa	>lcl|NZ_LR214950.1_prot_WP_129620316.1_422...	at	0.6052
21	542 aa	>lcl|NZ_LR214950.1_prot_WP_129619975.1_574...	at	0.6107
22	542 aa	>lcl|NZ_LR214950.1_prot_WP_129619975.1_604...	at	0.6107
23	542 aa	>lcl|NZ_LR214950.1_prot_WP_129619975.1_732...	at	0.6107
24	544 aa	>lcl|NZ_LR214950.1_prot_WP_129620627.1_762...	at	0.6599
25	542 aa	>lcl|NZ_CP047225.1_prot_WP_167845132.1_290...	at	0.6107
26	562 aa	>lcl|NZ_CP047225.1_prot_WP_167845269.1_476...	at	0.9466
27	542 aa	>lcl|NZ_LR215024.1_prot_WP_084262976.1_22...	at	0.5923
28	562 aa	>lcl|NZ_LR215024.1_prot_WP_129622107.1_102...	at	0.9466
29	542 aa	>lcl|NZ_LR215024.1_prot_WP_084262976.1_205...	at	0.5923
30	542 aa	>lcl|NZ_LR215024.1_prot_WP_084262976.1_232...	at	0.5923
31	562 aa	>lcl|NZ_LR215024.1_prot_WP_129622107.1_259...	at	0.9466
32	562 aa	>lcl|NZ_LR215024.1_prot_WP_129622150.1_366...	at	0.9484
33	562 aa	>lcl|NZ_CP017813.1_prot_WP_073372166.1_86...	at	0.911
34	542 aa	>lcl|NZ_CP017813.1_prot_WP_084107625.1_225...	at	0.6015
35	562 aa	>lcl|NZ_CP017813.1_prot_WP_073372386.1_325...	at	0.9359
36	562 aa	>lcl|NC_007294.1_prot_WP_011283243.1_78...	at	0.9715
37	562 aa	>lcl|NZ_CP029258.1_prot_WP_109536930.1_79...	at	0.968
38	562 aa	>lcl|NZ_CP011096.1_prot_WP_082071141.1_77...	at	1
39	562 aa	>lcl|NZ_CP034544.1_prot_WP_154221563.1_377...	at	0.9662
40	562 aa	>lcl|NZ_CP021129.1_prot_WP_109536930.1_80...	at	0.968
>Cluster 28
0	199 aa	>lcl|NZ_LS991953.1_prot_WP_020003001.1_501...	at	0.5377
1	199 aa	>lcl|NZ_LR215035.1_prot_WP_006886721.1_683...	at	0.5427
2	200 aa	>lcl|NC_011025.1_prot_WP_012498405.1_470...	at	0.54
3	200 aa	>lcl|NZ_LR215047.1_prot_WP_012498405.1_466...	at	0.54
4	199 aa	>lcl|NZ_AP017902.1_prot_WP_096387016.1_559...	at	0.5578
5	199 aa	>lcl|NZ_LR214970.1_prot_WP_129687833.1_556...	at	0.5528
6	199 aa	>lcl|NZ_CP024049.1_prot_WP_099309489.1_474...	at	0.5678
7	199 aa	>lcl|NZ_AP018135.1_prot_WP_120161458.1_671...	at	0.5729
8	198 aa	>lcl|NZ_CP022594.1_prot_WP_013954944.1_658...	at	0.5303
9	198 aa	>lcl|NZ_CP023663.1_prot_WP_013954944.1_642...	at	0.5303
10	198 aa	>lcl|NZ_AP018940.1_prot_WP_041103175.1_410...	at	0.5455
11	198 aa	>lcl|NZ_CP007521.1_prot_WP_038561415.1_230...	at	0.5455
12	199 aa	>lcl|NZ_CP011368.1_prot_WP_004794204.1_64...	at	0.5528
13	199 aa	>lcl|NZ_CP014281.1_prot_WP_004794204.1_38...	at	0.5528
14	208 aa	>lcl|NC_007633.1_prot_WP_011387125.1_237...	*
15	208 aa	>lcl|NZ_CP040917.1_prot_WP_019269248.1_253...	at	0.9904
16	208 aa	>lcl|NZ_CP006959.1_prot_WP_019269248.1_257...	at	0.9904
17	199 aa	>lcl|NZ_LR215039.1_prot_WP_036434537.1_145...	at	0.5578
18	199 aa	>lcl|NC_019949.1_prot_WP_015287384.1_455...	at	0.5427
19	199 aa	>lcl|NZ_AP022325.1_prot_WP_161553217.1_460...	at	0.5628
20	199 aa	>lcl|NZ_LR214950.1_prot_WP_129620133.1_212...	at	0.5678
21	199 aa	>lcl|NZ_CP047225.1_prot_WP_129620133.1_851...	at	0.5678
22	207 aa	>lcl|NZ_CP044226.1_prot_WP_011113789.1_559...	at	0.5604
23	207 aa	>lcl|NZ_LS991952.1_prot_WP_027333123.1_552...	at	0.5604
24	207 aa	>lcl|NC_004829.2_prot_WP_011113789.1_573...	at	0.5604
25	205 aa	>lcl|NC_000908.2_prot_WP_009885889.1_352...	at	0.5024
26	199 aa	>lcl|NZ_LR215024.1_prot_WP_027333654.1_220...	at	0.5829
27	205 aa	>lcl|NC_017509.1_prot_WP_011206424.1_595...	at	0.5951
28	205 aa	>lcl|NC_007332.1_prot_WP_011206424.1_601...	at	0.5951
29	205 aa	>lcl|NC_022807.1_prot_WP_013301920.1_85...	at	0.6293
30	205 aa	>lcl|NC_014448.1_prot_WP_013301920.1_85...	at	0.6293
31	199 aa	>lcl|NZ_CP008748.1_prot_WP_036445363.1_300...	at	0.5327
32	201 aa	>lcl|NZ_LR215042.1_prot_WP_046097161.1_433...	at	0.5473
33	208 aa	>lcl|NZ_CP011260.1_prot_WP_011166475.1_259...	at	0.9904
34	208 aa	>lcl|NZ_CP014346.1_prot_WP_011166475.1_834...	at	0.9904
35	199 aa	>lcl|NZ_CP017813.1_prot_WP_073372458.1_403...	at	0.5628
36	199 aa	>lcl|NC_007294.1_prot_WP_011283616.1_468...	at	0.5377
37	199 aa	>lcl|NZ_CP029258.1_prot_WP_109537195.1_463...	at	0.5377
38	199 aa	>lcl|NZ_CP011096.1_prot_WP_020003001.1_496...	at	0.5377
39	199 aa	>lcl|NZ_CP034544.1_prot_WP_154221744.1_680...	at	0.5377
40	199 aa	>lcl|NZ_CP021129.1_prot_WP_109537195.1_465...	at	0.5377
>Cluster 29
0	421 aa	>lcl|NZ_LS991953.1_prot_WP_020002955.1_334...	at	0.715
1	422 aa	>lcl|NZ_LR215035.1_prot_WP_006886641.1_329...	at	0.7346
2	419 aa	>lcl|NC_011025.1_prot_WP_012498453.1_518...	at	0.5919
3	419 aa	>lcl|NZ_LR215047.1_prot_WP_012498453.1_514...	at	0.5919
4	417 aa	>lcl|NZ_AP017902.1_prot_WP_096385613.1_121...	at	0.693
5	417 aa	>lcl|NZ_LR214970.1_prot_WP_129687627.1_291...	at	0.6954
6	422 aa	>lcl|NZ_CP024049.1_prot_WP_099309510.1_495...	at	0.7464
7	422 aa	>lcl|NZ_AP018135.1_prot_WP_120161612.1_753...	at	0.7464
8	421 aa	>lcl|NZ_CP022594.1_prot_WP_115265528.1_77...	at	0.6651
9	421 aa	>lcl|NZ_CP023663.1_prot_WP_013954535.1_75...	at	0.6675
10	417 aa	>lcl|NZ_AP018940.1_prot_WP_041102942.1_179...	at	0.693
11	417 aa	>lcl|NZ_CP007521.1_prot_WP_038561994.1_464...	at	0.6954
12	423 aa	>lcl|NZ_CP011368.1_prot_WP_046642935.1_169...	at	0.7376
13	423 aa	>lcl|NZ_CP014281.1_prot_WP_004794917.1_160...	at	0.7352
14	413 aa	>lcl|NC_007633.1_prot_WP_011386975.1_73...	at	0.523
15	413 aa	>lcl|NZ_CP040917.1_prot_WP_036428402.1_83...	at	0.5254
16	413 aa	>lcl|NZ_CP006959.1_prot_WP_041159653.1_85...	at	0.5254
17	423 aa	>lcl|NZ_LR215039.1_prot_WP_036433983.1_230...	at	0.7541
18	422 aa	>lcl|NC_019949.1_prot_WP_015287324.1_400...	at	0.7417
19	426 aa	>lcl|NZ_AP022325.1_prot_WP_161553058.1_260...	*
20	422 aa	>lcl|NZ_LR214950.1_prot_WP_129620546.1_674...	at	0.7393
21	422 aa	>lcl|NZ_CP047225.1_prot_WP_167845260.1_466...	at	0.737
22	409 aa	>lcl|NZ_CP044226.1_prot_WP_011113533.1_289...	at	0.5403
23	409 aa	>lcl|NZ_LS991952.1_prot_WP_011113533.1_292...	at	0.5403
24	409 aa	>lcl|NC_004829.2_prot_WP_011113533.1_315...	at	0.5403
25	422 aa	>lcl|NZ_LR215024.1_prot_WP_027333588.1_518...	at	0.7725
26	418 aa	>lcl|NC_017509.1_prot_WP_011284001.1_248...	at	0.61
27	418 aa	>lcl|NC_007332.1_prot_WP_011290088.1_232...	at	0.6077
28	418 aa	>lcl|NC_022807.1_prot_WP_013301993.1_162...	at	0.6411
29	418 aa	>lcl|NC_014448.1_prot_WP_013301993.1_163...	at	0.6411
30	417 aa	>lcl|NZ_CP008748.1_prot_WP_036445531.1_117...	at	0.5947
31	414 aa	>lcl|NZ_LR215042.1_prot_WP_046096985.1_457...	at	0.6643
32	413 aa	>lcl|NZ_CP011260.1_prot_WP_060954710.1_822...	at	0.5278
33	413 aa	>lcl|NZ_CP014346.1_prot_WP_011167047.1_257...	at	0.5278
34	422 aa	>lcl|NZ_CP017813.1_prot_WP_073372331.1_269...	at	0.7204
35	421 aa	>lcl|NC_007294.1_prot_WP_011283450.1_293...	at	0.715
36	421 aa	>lcl|NZ_CP029258.1_prot_WP_020002955.1_298...	at	0.715
37	421 aa	>lcl|NZ_CP011096.1_prot_WP_020002955.1_319...	at	0.715
38	421 aa	>lcl|NZ_CP034544.1_prot_WP_154221423.1_149...	at	0.715
39	421 aa	>lcl|NZ_CP021129.1_prot_WP_020002955.1_299...	at	0.715
>Cluster 30
0	231 aa	>lcl|NZ_LS991953.1_prot_WP_011283759.1_643...	*
1	231 aa	>lcl|NZ_LR215035.1_prot_WP_006886356.1_508...	at	0.7965
2	230 aa	>lcl|NC_011025.1_prot_WP_012498036.1_109...	at	0.6348
3	230 aa	>lcl|NZ_LR215047.1_prot_WP_012498036.1_109...	at	0.6348
4	230 aa	>lcl|NZ_AP017902.1_prot_WP_004420999.1_461...	at	0.7826
5	230 aa	>lcl|NZ_LR214970.1_prot_WP_004420999.1_650...	at	0.7826
6	231 aa	>lcl|NZ_CP024049.1_prot_WP_099309271.1_237...	at	0.7749
7	231 aa	>lcl|NZ_AP018135.1_prot_WP_120161000.1_417...	at	0.7792
8	231 aa	>lcl|NZ_CP022594.1_prot_WP_013954546.1_89...	at	0.7532
9	231 aa	>lcl|NZ_CP023663.1_prot_WP_013954546.1_87...	at	0.7532
10	230 aa	>lcl|NZ_AP018940.1_prot_WP_041102851.1_76...	at	0.7696
11	230 aa	>lcl|NZ_CP007521.1_prot_WP_038562258.1_585...	at	0.7696
12	231 aa	>lcl|NZ_CP011368.1_prot_WP_046642954.1_194...	at	0.8052
13	231 aa	>lcl|NZ_CP014281.1_prot_WP_004794872.1_185...	at	0.8009
14	226 aa	>lcl|NC_007633.1_prot_WP_011386966.1_64...	at	0.5265
15	226 aa	>lcl|NZ_CP040917.1_prot_WP_011386966.1_74...	at	0.5265
16	226 aa	>lcl|NZ_CP006959.1_prot_WP_011386966.1_76...	at	0.5265
17	231 aa	>lcl|NZ_LR215039.1_prot_WP_036434937.1_491...	at	0.8052
18	231 aa	>lcl|NC_019949.1_prot_WP_015287426.1_491...	at	0.7662
19	231 aa	>lcl|NZ_AP022325.1_prot_WP_036430547.1_630...	at	0.7879
20	231 aa	>lcl|NZ_LR214950.1_prot_WP_129620485.1_608...	at	0.7835
21	231 aa	>lcl|NZ_CP047225.1_prot_WP_167845204.1_384...	at	0.7835
22	226 aa	>lcl|NZ_CP044226.1_prot_WP_011113926.1_701...	at	0.5265
23	226 aa	>lcl|NZ_LS991952.1_prot_WP_027333328.1_689...	at	0.5265
24	226 aa	>lcl|NC_004829.2_prot_WP_011113926.1_709...	at	0.5265
25	231 aa	>lcl|NZ_LR215024.1_prot_WP_027333595.1_525...	at	0.8095
26	231 aa	>lcl|NC_017509.1_prot_WP_014579884.1_480...	at	0.632
27	231 aa	>lcl|NC_007332.1_prot_WP_011206292.1_479...	at	0.632
28	230 aa	>lcl|NC_022807.1_prot_WP_013302102.1_305...	at	0.6957
29	230 aa	>lcl|NC_014448.1_prot_WP_013302102.1_275...	at	0.6957
30	230 aa	>lcl|NZ_CP008748.1_prot_WP_036441834.1_606...	at	0.6261
31	231 aa	>lcl|NZ_LR215042.1_prot_WP_046096800.1_402...	at	0.7143
32	226 aa	>lcl|NZ_CP011260.1_prot_WP_015545311.1_922...	at	0.531
33	226 aa	>lcl|NZ_CP014346.1_prot_WP_015545311.1_154...	at	0.531
34	231 aa	>lcl|NZ_CP017813.1_prot_WP_073372599.1_547...	at	0.7922
35	231 aa	>lcl|NC_007294.1_prot_WP_011283759.1_611...	at	1
36	231 aa	>lcl|NZ_CP029258.1_prot_WP_011283759.1_604...	at	1
37	231 aa	>lcl|NZ_CP011096.1_prot_WP_011283759.1_638...	at	1
38	231 aa	>lcl|NZ_CP034544.1_prot_WP_011283759.1_536...	at	1
39	231 aa	>lcl|NZ_CP021129.1_prot_WP_011283759.1_606...	at	1
>Cluster 31
0	657 aa	>lcl|NZ_LS991953.1_prot_WP_046128312.1_214...	at	0.5479
1	686 aa	>lcl|NZ_LS991953.1_prot_WP_046128320.1_252...	at	0.5627
2	692 aa	>lcl|NZ_LS991953.1_prot_WP_046128337.1_257...	at	0.5145
3	675 aa	>lcl|NZ_LS991953.1_prot_WP_046128324.1_269...	at	0.5363
4	650 aa	>lcl|NZ_LS991953.1_prot_WP_170128410.1_280...	at	0.6185
5	652 aa	>lcl|NZ_LS991953.1_prot_WP_169743361.1_283...	at	0.5782
6	751 aa	>lcl|NZ_CP044226.1_prot_WP_151059608.1_196...	at	0.7364
7	882 aa	>lcl|NZ_CP044226.1_prot_WP_151059611.1_199...	*
8	773 aa	>lcl|NZ_CP044226.1_prot_WP_151059672.1_355...	at	0.6261
9	880 aa	>lcl|NZ_CP044226.1_prot_WP_151059675.1_361...	at	0.9
10	772 aa	>lcl|NZ_CP044226.1_prot_WP_151059810.1_627...	at	0.6567
11	751 aa	>lcl|NZ_LS991952.1_prot_WP_011113428.1_205...	at	0.7337
12	795 aa	>lcl|NZ_LS991952.1_prot_WP_117273963.1_212...	at	0.6025
13	754 aa	>lcl|NZ_LS991952.1_prot_WP_117274041.1_441...	at	0.6379
14	793 aa	>lcl|NZ_LS991952.1_prot_WP_117274096.1_614...	at	0.5927
15	751 aa	>lcl|NC_004829.2_prot_WP_011113428.1_206...	at	0.7337
16	795 aa	>lcl|NC_004829.2_prot_WP_011113441.1_223...	at	0.6013
17	754 aa	>lcl|NC_004829.2_prot_WP_011113676.1_462...	at	0.6379
18	645 aa	>lcl|NC_007294.1_prot_WP_041351898.1_227...	at	0.5674
19	653 aa	>lcl|NC_007294.1_prot_WP_148141153.1_234...	at	0.5697
20	650 aa	>lcl|NC_007294.1_prot_WP_011283405.1_245...	at	0.58
21	646 aa	>lcl|NZ_CP029258.1_prot_WP_109537033.1_220...	at	0.5774
22	656 aa	>lcl|NZ_CP029258.1_prot_WP_162891459.1_224...	at	0.5884
23	671 aa	>lcl|NZ_CP029258.1_prot_WP_109537044.1_239...	at	0.5529
24	645 aa	>lcl|NZ_CP029258.1_prot_WP_109537347.1_254...	at	0.5566
25	657 aa	>lcl|NZ_CP011096.1_prot_WP_046128312.1_214...	at	0.5479
26	686 aa	>lcl|NZ_CP011096.1_prot_WP_046128320.1_235...	at	0.5627
27	675 aa	>lcl|NZ_CP011096.1_prot_WP_046128324.1_240...	at	0.5363
28	692 aa	>lcl|NZ_CP011096.1_prot_WP_046128337.1_271...	at	0.5145
29	652 aa	>lcl|NZ_CP011096.1_prot_WP_169743361.1_277...	at	0.5782
30	793 aa	>lcl|NZ_CP011096.1_prot_WP_169743365.1_280...	at	0.5422
31	772 aa	>lcl|NZ_CP034544.1_prot_WP_154221450.1_188...	at	0.5622
32	647 aa	>lcl|NZ_CP034544.1_prot_WP_154221459.1_208...	at	0.5626
33	652 aa	>lcl|NZ_CP034544.1_prot_WP_154221461.1_211...	at	0.5736
34	646 aa	>lcl|NZ_CP021129.1_prot_WP_109537033.1_221...	at	0.5774
35	653 aa	>lcl|NZ_CP021129.1_prot_WP_109537340.1_225...	at	0.5911
36	645 aa	>lcl|NZ_CP021129.1_prot_WP_109537037.1_229...	at	0.5581
37	671 aa	>lcl|NZ_CP021129.1_prot_WP_109537044.1_240...	at	0.5529
38	645 aa	>lcl|NZ_CP021129.1_prot_WP_109537347.1_255...	at	0.5566
>Cluster 32
0	288 aa	>lcl|NZ_LS991953.1_prot_WP_020003203.1_377...	at	0.5764
1	287 aa	>lcl|NZ_LR215035.1_prot_WP_006886758.1_654...	at	0.6307
2	287 aa	>lcl|NZ_AP017902.1_prot_WP_096386307.1_344...	at	0.5645
3	287 aa	>lcl|NZ_LR214970.1_prot_WP_129687442.1_80...	at	0.5679
4	288 aa	>lcl|NZ_CP024049.1_prot_WP_099309280.1_246...	at	0.5903
5	288 aa	>lcl|NZ_AP018135.1_prot_WP_120161021.1_427...	at	0.5868
6	291 aa	>lcl|NZ_CP022594.1_prot_WP_013954544.1_86...	at	0.5498
7	291 aa	>lcl|NZ_CP023663.1_prot_WP_013954544.1_84...	at	0.5498
8	288 aa	>lcl|NZ_AP018940.1_prot_WP_041103335.1_562...	at	0.5799
9	288 aa	>lcl|NZ_CP007521.1_prot_WP_038561060.1_81...	at	0.5764
10	288 aa	>lcl|NZ_CP011368.1_prot_WP_004794503.1_390...	at	0.5903
11	288 aa	>lcl|NZ_CP014281.1_prot_WP_004794503.1_371...	at	0.5903
12	297 aa	>lcl|NC_007633.1_prot_WP_011387032.1_133...	*
13	297 aa	>lcl|NZ_CP040917.1_prot_WP_029333220.1_142...	at	0.9966
14	297 aa	>lcl|NZ_CP006959.1_prot_WP_042620341.1_144...	at	0.9933
15	288 aa	>lcl|NZ_LR215039.1_prot_WP_036434633.1_191...	at	0.566
16	288 aa	>lcl|NC_019949.1_prot_WP_015287561.1_615...	at	0.5972
17	289 aa	>lcl|NZ_AP022325.1_prot_WP_161553042.1_240...	at	0.5882
18	288 aa	>lcl|NZ_LR214950.1_prot_WP_129620519.1_644...	at	0.6146
19	288 aa	>lcl|NZ_CP047225.1_prot_WP_167845234.1_419...	at	0.6146
20	290 aa	>lcl|NZ_CP044226.1_prot_WP_151059839.1_697...	at	0.6069
21	290 aa	>lcl|NZ_LS991952.1_prot_WP_027333330.1_685...	at	0.6069
22	290 aa	>lcl|NC_004829.2_prot_WP_011113922.1_705...	at	0.6103
23	288 aa	>lcl|NC_000908.2_prot_WP_009885917.1_21...	at	0.5347
24	288 aa	>lcl|NC_018496.1_prot_WP_041363344.1_21...	at	0.5382
25	288 aa	>lcl|NZ_LR215024.1_prot_WP_027333830.1_242...	at	0.5972
26	287 aa	>lcl|NC_017509.1_prot_WP_044278048.1_14...	at	0.554
27	287 aa	>lcl|NC_007332.1_prot_WP_011289936.1_14...	at	0.5505
28	294 aa	>lcl|NZ_CP033512.1_prot_WP_004024626.1_669...	at	0.5884
29	294 aa	>lcl|NZ_LR215023.1_prot_WP_004024626.1_990...	at	0.5884
30	297 aa	>lcl|NZ_CP011260.1_prot_WP_011166343.1_128...	at	0.936
31	297 aa	>lcl|NZ_CP014346.1_prot_WP_011166343.1_966...	at	0.936
32	288 aa	>lcl|NZ_CP008895.1_prot_WP_010874382.1_101...	at	0.5486
33	288 aa	>lcl|NZ_CP010548.1_prot_WP_014325292.1_25...	at	0.5521
34	288 aa	>lcl|NC_007294.1_prot_WP_011283497.1_342...	at	0.5764
35	288 aa	>lcl|NZ_CP029258.1_prot_WP_020003203.1_341...	at	0.5764
36	288 aa	>lcl|NZ_CP011096.1_prot_WP_020003203.1_370...	at	0.5764
37	288 aa	>lcl|NZ_CP034544.1_prot_WP_154221389.1_102...	at	0.5799
38	288 aa	>lcl|NZ_CP021129.1_prot_WP_020003203.1_342...	at	0.5764
>Cluster 33
0	596 aa	>lcl|NZ_LS991953.1_prot_WP_020003200.1_374...	at	0.8255
1	592 aa	>lcl|NZ_LR215035.1_prot_WP_006886610.1_107...	at	0.8159
2	593 aa	>lcl|NZ_AP017902.1_prot_WP_096385628.1_126...	at	0.656
3	592 aa	>lcl|NZ_LR214970.1_prot_WP_129687632.1_296...	at	0.6537
4	598 aa	>lcl|NZ_CP024049.1_prot_WP_099309305.1_274...	at	0.8829
5	598 aa	>lcl|NZ_AP018135.1_prot_WP_120161065.1_454...	at	0.8863
6	597 aa	>lcl|NZ_CP022594.1_prot_WP_101456656.1_155...	at	0.6767
7	598 aa	>lcl|NZ_CP023663.1_prot_WP_013954599.1_156...	at	0.6756
8	592 aa	>lcl|NZ_AP018940.1_prot_WP_041102937.1_174...	at	0.6571
9	592 aa	>lcl|NZ_CP007521.1_prot_WP_038562002.1_469...	at	0.6571
10	597 aa	>lcl|NZ_CP011368.1_prot_WP_004795693.1_362...	at	0.9196
11	597 aa	>lcl|NZ_CP014281.1_prot_WP_004794554.1_343...	at	0.9179
12	591 aa	>lcl|NC_007633.1_prot_WP_011387254.1_368...	at	0.6091
13	591 aa	>lcl|NZ_CP040917.1_prot_WP_164538714.1_396...	at	0.6058
14	591 aa	>lcl|NZ_CP006959.1_prot_WP_019269380.1_396...	at	0.6074
15	596 aa	>lcl|NZ_LR215039.1_prot_WP_129693756.1_349...	at	0.8372
16	602 aa	>lcl|NC_019949.1_prot_WP_015287160.1_259...	*
17	599 aa	>lcl|NZ_AP022325.1_prot_WP_161552971.1_148...	at	0.8681
18	597 aa	>lcl|NZ_LR214950.1_prot_WP_129620584.1_713...	at	0.8275
19	597 aa	>lcl|NZ_CP047225.1_prot_WP_167845294.1_507...	at	0.8258
20	593 aa	>lcl|NZ_CP044226.1_prot_WP_027333119.1_567...	at	0.5868
21	593 aa	>lcl|NZ_LS991952.1_prot_WP_027333119.1_558...	at	0.5868
22	593 aa	>lcl|NC_004829.2_prot_WP_011113796.1_581...	at	0.5868
23	595 aa	>lcl|NC_000908.2_prot_WP_009885883.1_346...	at	0.5983
24	595 aa	>lcl|NC_018496.1_prot_WP_041363400.1_352...	at	0.6
25	599 aa	>lcl|NZ_LR215024.1_prot_WP_129622181.1_609...	at	0.8497
26	593 aa	>lcl|NZ_LR215042.1_prot_WP_046097083.1_52...	at	0.6728
27	591 aa	>lcl|NZ_CP011260.1_prot_WP_011166786.1_573...	at	0.6091
28	591 aa	>lcl|NZ_CP014346.1_prot_WP_011166786.1_515...	at	0.6091
29	595 aa	>lcl|NZ_CP008895.1_prot_WP_010874790.1_535...	at	0.5983
30	595 aa	>lcl|NZ_CP010548.1_prot_WP_010874790.1_458...	at	0.5983
31	595 aa	>lcl|NZ_CP017813.1_prot_WP_073372282.1_213...	at	0.8387
32	596 aa	>lcl|NC_007294.1_prot_WP_011283494.1_339...	at	0.8255
33	596 aa	>lcl|NZ_CP029258.1_prot_WP_109537111.1_338...	at	0.8255
34	596 aa	>lcl|NZ_CP011096.1_prot_WP_020003200.1_367...	at	0.8255
35	596 aa	>lcl|NZ_CP034544.1_prot_WP_154221392.1_105...	at	0.8289
36	596 aa	>lcl|NZ_CP021129.1_prot_WP_109537111.1_339...	at	0.8255
>Cluster 34
0	268 aa	>lcl|NZ_LS991953.1_prot_WP_011283779.1_663...	at	0.7313
1	267 aa	>lcl|NZ_LR215035.1_prot_WP_006886417.1_758...	at	0.7603
2	272 aa	>lcl|NC_011025.1_prot_WP_012498257.1_323...	at	0.6471
3	272 aa	>lcl|NZ_LR215047.1_prot_WP_012498257.1_323...	at	0.6471
4	267 aa	>lcl|NZ_AP017902.1_prot_WP_004421676.1_233...	at	0.779
5	267 aa	>lcl|NZ_LR214970.1_prot_WP_129687775.1_487...	at	0.7753
6	262 aa	>lcl|NZ_CP024049.1_prot_WP_099309240.1_204...	at	0.7672
7	262 aa	>lcl|NZ_AP018135.1_prot_WP_120160949.1_386...	at	0.771
8	276 aa	>lcl|NZ_CP022594.1_prot_WP_013954934.1_643...	*
9	276 aa	>lcl|NZ_CP023663.1_prot_WP_099620141.1_627...	at	0.9964
10	268 aa	>lcl|NZ_AP018940.1_prot_WP_038561969.1_193...	at	0.7799
11	268 aa	>lcl|NZ_CP007521.1_prot_WP_038561969.1_448...	at	0.7799
12	265 aa	>lcl|NZ_CP011368.1_prot_WP_046643189.1_554...	at	0.7585
13	265 aa	>lcl|NZ_CP014281.1_prot_WP_004795358.1_529...	at	0.7585
14	223 aa	>lcl|NC_007633.1_prot_WP_011387544.1_682...	at	0.565
15	223 aa	>lcl|NZ_CP040917.1_prot_WP_019269632.1_712...	at	0.565
16	223 aa	>lcl|NZ_CP006959.1_prot_WP_019269632.1_709...	at	0.565
17	265 aa	>lcl|NZ_LR215039.1_prot_WP_036434389.1_594...	at	0.7925
18	265 aa	>lcl|NC_019949.1_prot_WP_015287041.1_148...	at	0.7623
19	264 aa	>lcl|NZ_AP022325.1_prot_WP_161553230.1_487...	at	0.7386
20	264 aa	>lcl|NZ_LR214950.1_prot_WP_129620415.1_531...	at	0.7727
21	264 aa	>lcl|NZ_CP047225.1_prot_WP_167845146.1_308...	at	0.7765
22	264 aa	>lcl|NZ_LR215024.1_prot_WP_027333559.1_157...	at	0.7462
23	230 aa	>lcl|NC_017509.1_prot_WP_014579602.1_112...	at	0.613
24	230 aa	>lcl|NC_007332.1_prot_WP_011290067.1_199...	at	0.613
25	231 aa	>lcl|NC_022807.1_prot_WP_013302224.1_411...	at	0.6667
26	231 aa	>lcl|NC_014448.1_prot_WP_013302224.1_408...	at	0.6667
27	269 aa	>lcl|NZ_CP008748.1_prot_WP_036443278.1_324...	at	0.5948
28	263 aa	>lcl|NZ_LR215042.1_prot_WP_063725428.1_120...	at	0.7757
29	223 aa	>lcl|NZ_CP011260.1_prot_WP_060954691.1_697...	at	0.574
30	223 aa	>lcl|NZ_CP014346.1_prot_WP_011166913.1_390...	at	0.574
31	274 aa	>lcl|NZ_CP017813.1_prot_WP_073372407.1_346...	at	0.7153
32	268 aa	>lcl|NC_007294.1_prot_WP_011283779.1_631...	at	0.7313
33	268 aa	>lcl|NZ_CP029258.1_prot_WP_011283779.1_624...	at	0.7313
34	268 aa	>lcl|NZ_CP011096.1_prot_WP_011283779.1_658...	at	0.7313
35	268 aa	>lcl|NZ_CP034544.1_prot_WP_011283779.1_516...	at	0.7313
36	268 aa	>lcl|NZ_CP021129.1_prot_WP_011283779.1_626...	at	0.7313
>Cluster 35
0	132 aa	>lcl|NZ_LS991953.1_prot_WP_020003146.1_649...	at	0.6364
1	131 aa	>lcl|NZ_LR215035.1_prot_WP_006886403.1_744...	at	0.6107
2	137 aa	>lcl|NC_011025.1_prot_WP_012498242.1_309...	*
3	137 aa	>lcl|NZ_LR215047.1_prot_WP_012498242.1_309...	at	1
4	131 aa	>lcl|NZ_AP017902.1_prot_WP_096385911.1_247...	at	0.626
5	131 aa	>lcl|NZ_LR214970.1_prot_WP_004421690.1_473...	at	0.626
6	131 aa	>lcl|NZ_CP024049.1_prot_WP_099309254.1_218...	at	0.5802
7	131 aa	>lcl|NZ_AP018135.1_prot_WP_099309254.1_400...	at	0.5802
8	131 aa	>lcl|NZ_CP022594.1_prot_WP_013954927.1_629...	at	0.6107
9	131 aa	>lcl|NZ_CP023663.1_prot_WP_013954927.1_613...	at	0.6107
10	131 aa	>lcl|NZ_AP018940.1_prot_WP_038561939.1_207...	at	0.5725
11	131 aa	>lcl|NZ_CP007521.1_prot_WP_038561939.1_434...	at	0.5725
12	131 aa	>lcl|NZ_CP011368.1_prot_WP_004795390.1_540...	at	0.5649
13	131 aa	>lcl|NZ_CP014281.1_prot_WP_004795390.1_515...	at	0.5649
14	129 aa	>lcl|NC_007633.1_prot_WP_008362508.1_668...	at	0.5039
15	129 aa	>lcl|NZ_CP040917.1_prot_WP_008362508.1_698...	at	0.5039
16	129 aa	>lcl|NZ_CP006959.1_prot_WP_008362508.1_695...	at	0.5039
17	131 aa	>lcl|NZ_LR215039.1_prot_WP_036434359.1_608...	at	0.5725
18	131 aa	>lcl|NC_019949.1_prot_WP_041593742.1_162...	at	0.5649
19	131 aa	>lcl|NZ_AP022325.1_prot_WP_036429901.1_473...	at	0.5802
20	131 aa	>lcl|NZ_LR214950.1_prot_WP_129620429.1_545...	at	0.5649
21	131 aa	>lcl|NZ_CP047225.1_prot_WP_167845152.1_322...	at	0.5725
22	132 aa	>lcl|NZ_LR215024.1_prot_WP_027333546.1_171...	at	0.6212
23	131 aa	>lcl|NC_017509.1_prot_WP_011206039.1_126...	at	0.6336
24	131 aa	>lcl|NC_007332.1_prot_WP_011206039.1_185...	at	0.6336
25	130 aa	>lcl|NC_022807.1_prot_WP_013302210.1_397...	at	0.6385
26	130 aa	>lcl|NC_014448.1_prot_WP_013302210.1_394...	at	0.6385
27	137 aa	>lcl|NZ_CP008748.1_prot_WP_036440752.1_338...	at	0.8029
28	131 aa	>lcl|NZ_CP033512.1_prot_WP_004024690.1_730...	at	0.5725
29	131 aa	>lcl|NZ_LR215023.1_prot_WP_004024690.1_52...	at	0.5725
30	131 aa	>lcl|NZ_LR215042.1_prot_WP_046096730.1_134...	at	0.6183
31	131 aa	>lcl|NZ_CP017813.1_prot_WP_073372420.1_360...	at	0.6183
32	132 aa	>lcl|NC_007294.1_prot_WP_020003146.1_617...	at	0.6364
33	132 aa	>lcl|NZ_CP029258.1_prot_WP_020003146.1_610...	at	0.6364
34	132 aa	>lcl|NZ_CP011096.1_prot_WP_020003146.1_644...	at	0.6364
35	132 aa	>lcl|NZ_CP034544.1_prot_WP_020003146.1_530...	at	0.6364
36	132 aa	>lcl|NZ_CP021129.1_prot_WP_020003146.1_612...	at	0.6364
>Cluster 36
0	356 aa	>lcl|NZ_LS991953.1_prot_WP_117274810.1_196...	at	0.573
1	345 aa	>lcl|NZ_LR215035.1_prot_WP_006886746.1_433...	at	0.6203
2	356 aa	>lcl|NZ_AP017902.1_prot_WP_004421537.1_584...	at	0.7022
3	356 aa	>lcl|NZ_LR214970.1_prot_WP_129687813.1_531...	at	0.6994
4	346 aa	>lcl|NZ_CP024049.1_prot_WP_099309300.1_267...	at	0.6156
5	345 aa	>lcl|NZ_AP018135.1_prot_WP_172574459.1_448...	at	0.6174
6	361 aa	>lcl|NZ_CP022594.1_prot_WP_013954502.1_37...	at	0.6981
7	361 aa	>lcl|NZ_CP023663.1_prot_WP_013954502.1_37...	at	0.6981
8	357 aa	>lcl|NZ_AP018940.1_prot_WP_041103281.1_509...	at	0.6891
9	357 aa	>lcl|NZ_CP007521.1_prot_WP_038561184.1_132...	at	0.6863
10	343 aa	>lcl|NZ_CP011368.1_prot_WP_004794537.1_370...	at	0.6268
11	343 aa	>lcl|NZ_CP014281.1_prot_WP_004794537.1_351...	at	0.6268
12	357 aa	>lcl|NC_007633.1_prot_WP_011387014.1_114...	at	0.6919
13	357 aa	>lcl|NZ_CP040917.1_prot_WP_036428435.1_123...	at	0.6835
14	357 aa	>lcl|NZ_CP006959.1_prot_WP_019269143.1_125...	at	0.6863
15	355 aa	>lcl|NZ_LR215039.1_prot_WP_036433966.1_239...	at	0.6056
16	343 aa	>lcl|NC_019949.1_prot_WP_015287150.1_250...	at	0.6035
17	351 aa	>lcl|NZ_AP022325.1_prot_WP_161553008.1_194...	at	0.6125
18	351 aa	>lcl|NZ_LR214950.1_prot_WP_129620506.1_631...	at	0.6097
19	351 aa	>lcl|NZ_CP047225.1_prot_WP_167845224.1_406...	at	0.6125
20	350 aa	>lcl|NZ_CP044226.1_prot_WP_011113772.1_543...	at	0.6143
21	350 aa	>lcl|NZ_LS991952.1_prot_WP_011113772.1_536...	at	0.6143
22	350 aa	>lcl|NC_004829.2_prot_WP_011113772.1_557...	at	0.6143
23	340 aa	>lcl|NZ_LR215024.1_prot_WP_044888847.1_641...	at	0.6206
24	366 aa	>lcl|NC_017509.1_prot_WP_014579669.1_217...	at	0.5219
25	366 aa	>lcl|NC_007332.1_prot_WP_011283991.1_217...	at	0.5246
26	371 aa	>lcl|NC_022807.1_prot_WP_014582506.1_216...	at	0.5229
27	371 aa	>lcl|NC_014448.1_prot_WP_014335461.1_364...	at	0.5256
28	387 aa	>lcl|NZ_CP008748.1_prot_WP_080696085.1_149...	*
29	357 aa	>lcl|NZ_CP011260.1_prot_WP_011167114.1_891...	at	0.6835
30	357 aa	>lcl|NZ_CP014346.1_prot_WP_011167114.1_187...	at	0.6835
31	356 aa	>lcl|NC_007294.1_prot_WP_041351869.1_185...	at	0.5899
32	371 aa	>lcl|NZ_CP029258.1_prot_WP_109537018.1_199...	at	0.5633
33	356 aa	>lcl|NZ_CP011096.1_prot_WP_036434331.1_196...	at	0.5758
34	371 aa	>lcl|NZ_CP034544.1_prot_WP_154221485.1_260...	at	0.566
35	371 aa	>lcl|NZ_CP021129.1_prot_WP_109537018.1_200...	at	0.5633
>Cluster 37
0	330 aa	>lcl|NZ_LS991953.1_prot_WP_020002786.1_290...	at	0.7091
1	332 aa	>lcl|NZ_LR215035.1_prot_WP_006886351.1_503...	at	0.6928
2	328 aa	>lcl|NZ_AP017902.1_prot_WP_096385981.1_264...	at	0.6341
3	328 aa	>lcl|NZ_LR214970.1_prot_WP_129687512.1_161...	at	0.6372
4	328 aa	>lcl|NZ_CP022594.1_prot_WP_013954559.1_103...	at	0.6006
5	328 aa	>lcl|NZ_CP023663.1_prot_WP_013954559.1_101...	at	0.6006
6	328 aa	>lcl|NZ_AP018940.1_prot_WP_038562302.1_98...	at	0.6098
7	328 aa	>lcl|NZ_CP007521.1_prot_WP_038562302.1_607...	at	0.6098
8	329 aa	>lcl|NC_007633.1_prot_WP_011387114.1_225...	at	0.5502
9	329 aa	>lcl|NZ_CP040917.1_prot_WP_019269239.1_242...	at	0.5502
10	329 aa	>lcl|NZ_CP006959.1_prot_WP_019269239.1_246...	at	0.5502
11	332 aa	>lcl|NZ_LR215039.1_prot_WP_036434173.1_87...	at	0.7018
12	333 aa	>lcl|NC_019949.1_prot_WP_015287369.1_442...	at	0.7778
13	333 aa	>lcl|NZ_LR214950.1_prot_WP_129620539.1_667...	at	0.7177
14	333 aa	>lcl|NZ_CP047225.1_prot_WP_167845253.1_458...	at	0.7147
15	325 aa	>lcl|NZ_CP044226.1_prot_WP_014886120.1_506...	at	0.6308
16	325 aa	>lcl|NZ_LS991952.1_prot_WP_011113733.1_498...	at	0.6338
17	325 aa	>lcl|NC_004829.2_prot_WP_011113733.1_520...	at	0.6338
18	326 aa	>lcl|NC_000908.2_prot_WP_009885905.1_310...	at	0.6043
19	326 aa	>lcl|NC_018496.1_prot_WP_009885905.1_316...	at	0.6043
20	334 aa	>lcl|NC_017509.1_prot_WP_011206101.1_191...	*
21	334 aa	>lcl|NC_007332.1_prot_WP_011206101.1_121...	at	1
22	328 aa	>lcl|NC_022807.1_prot_WP_013302336.1_526...	at	0.8201
23	328 aa	>lcl|NC_014448.1_prot_WP_013302336.1_522...	at	0.8201
24	331 aa	>lcl|NZ_CP033512.1_prot_WP_129692556.1_75...	at	0.6435
25	331 aa	>lcl|NZ_LR215023.1_prot_WP_129692556.1_395...	at	0.6435
26	329 aa	>lcl|NZ_CP011260.1_prot_WP_013447584.1_248...	at	0.5471
27	329 aa	>lcl|NZ_CP014346.1_prot_WP_013447584.1_846...	at	0.5471
28	327 aa	>lcl|NZ_CP008895.1_prot_WP_010874748.1_491...	at	0.581
29	327 aa	>lcl|NZ_CP010548.1_prot_WP_010874748.1_413...	at	0.581
30	333 aa	>lcl|NZ_CP017813.1_prot_WP_073372654.1_612...	at	0.6847
31	330 aa	>lcl|NC_007294.1_prot_WP_020002786.1_265...	at	0.7091
32	330 aa	>lcl|NZ_CP029258.1_prot_WP_109537054.1_261...	at	0.703
33	330 aa	>lcl|NZ_CP011096.1_prot_WP_020002786.1_284...	at	0.7091
34	330 aa	>lcl|NZ_CP034544.1_prot_WP_020002786.1_184...	at	0.7091
35	330 aa	>lcl|NZ_CP021129.1_prot_WP_109537054.1_262...	at	0.703
>Cluster 38
0	233 aa	>lcl|NZ_LS991953.1_prot_WP_011283294.1_128...	at	0.6094
1	234 aa	>lcl|NZ_LR215035.1_prot_WP_006886736.1_668...	at	0.6239
2	236 aa	>lcl|NZ_AP017902.1_prot_WP_096386989.1_549...	at	0.6017
3	236 aa	>lcl|NZ_LR214970.1_prot_WP_129687841.1_565...	at	0.6017
4	236 aa	>lcl|NZ_CP024049.1_prot_WP_099309397.1_378...	at	0.7246
5	236 aa	>lcl|NZ_AP018135.1_prot_WP_120161251.1_563...	at	0.7203
6	234 aa	>lcl|NZ_CP022594.1_prot_WP_013954871.1_541...	at	0.6026
7	234 aa	>lcl|NZ_CP023663.1_prot_WP_013954871.1_529...	at	0.6026
8	234 aa	>lcl|NZ_AP018940.1_prot_WP_038561795.1_262...	at	0.6239
9	234 aa	>lcl|NZ_CP007521.1_prot_WP_038561795.1_378...	at	0.6239
10	236 aa	>lcl|NZ_CP011368.1_prot_WP_004795831.1_179...	at	0.75
11	236 aa	>lcl|NZ_CP014281.1_prot_WP_004794899.1_170...	at	0.7458
12	234 aa	>lcl|NC_007633.1_prot_WP_011387629.1_773...	at	0.6368
13	234 aa	>lcl|NZ_CP040917.1_prot_WP_036427800.1_800...	at	0.641
14	234 aa	>lcl|NZ_CP006959.1_prot_WP_011387629.1_802...	at	0.6368
15	235 aa	>lcl|NZ_LR215039.1_prot_WP_036434787.1_464...	at	0.6
16	239 aa	>lcl|NC_019949.1_prot_WP_015287236.1_330...	*
17	235 aa	>lcl|NZ_AP022325.1_prot_WP_161552864.1_24...	at	0.6936
18	233 aa	>lcl|NZ_LR214950.1_prot_WP_129620308.1_414...	at	0.6309
19	233 aa	>lcl|NZ_CP047225.1_prot_WP_167845042.1_174...	at	0.6352
20	234 aa	>lcl|NZ_CP044226.1_prot_WP_014885841.1_104...	at	0.641
21	234 aa	>lcl|NC_004829.2_prot_WP_011113331.1_107...	at	0.6368
22	236 aa	>lcl|NZ_LR215024.1_prot_WP_027333605.1_537...	at	0.6525
23	238 aa	>lcl|NC_022807.1_prot_WP_013301859.1_22...	at	0.521
24	238 aa	>lcl|NC_014448.1_prot_WP_013301859.1_22...	at	0.521
25	235 aa	>lcl|NZ_LR215042.1_prot_WP_046096841.1_357...	at	0.6383
26	234 aa	>lcl|NZ_CP011260.1_prot_WP_011166519.1_298...	at	0.6197
27	234 aa	>lcl|NZ_CP011260.1_prot_WP_060954715.1_852...	at	0.6368
28	234 aa	>lcl|NZ_CP014346.1_prot_WP_015545600.1_226...	at	0.6368
29	234 aa	>lcl|NZ_CP014346.1_prot_WP_011166519.1_795...	at	0.6197
30	234 aa	>lcl|NZ_CP017813.1_prot_WP_073372644.1_602...	at	0.6538
31	233 aa	>lcl|NC_007294.1_prot_WP_011283294.1_129...	at	0.6094
32	233 aa	>lcl|NZ_CP029258.1_prot_WP_011283294.1_130...	at	0.6094
33	233 aa	>lcl|NZ_CP011096.1_prot_WP_011283294.1_128...	at	0.6094
34	233 aa	>lcl|NZ_CP034544.1_prot_WP_154221531.1_326...	at	0.6094
35	233 aa	>lcl|NZ_CP021129.1_prot_WP_011283294.1_131...	at	0.6094
>Cluster 39
0	223 aa	>lcl|NZ_LS991953.1_prot_WP_020002882.1_470...	at	0.6771
1	220 aa	>lcl|NZ_LR215035.1_prot_WP_006886158.1_294...	at	0.7909
2	217 aa	>lcl|NC_011025.1_prot_WP_012498104.1_174...	at	0.6037
3	217 aa	>lcl|NZ_LR215047.1_prot_WP_012498104.1_174...	at	0.6037
4	220 aa	>lcl|NZ_AP017902.1_prot_WP_096385607.1_119...	at	0.6818
5	220 aa	>lcl|NZ_LR214970.1_prot_WP_096385607.1_289...	at	0.6818
6	220 aa	>lcl|NZ_CP024049.1_prot_WP_099309340.1_310...	at	0.7773
7	220 aa	>lcl|NZ_AP018135.1_prot_WP_099309340.1_490...	at	0.7773
8	222 aa	>lcl|NZ_CP022594.1_prot_WP_115265571.1_605...	at	0.6622
9	220 aa	>lcl|NZ_AP018940.1_prot_WP_038562018.1_164...	at	0.6773
10	220 aa	>lcl|NZ_CP007521.1_prot_WP_038562018.1_480...	at	0.6773
11	229 aa	>lcl|NZ_CP011368.1_prot_WP_155397002.1_323...	*
12	220 aa	>lcl|NZ_CP014281.1_prot_WP_004794619.1_306...	at	0.9318
13	222 aa	>lcl|NC_007633.1_prot_WP_011387590.1_731...	at	0.5135
14	222 aa	>lcl|NZ_CP040917.1_prot_WP_019269667.1_760...	at	0.5045
15	222 aa	>lcl|NZ_CP006959.1_prot_WP_019269667.1_758...	at	0.5045
16	220 aa	>lcl|NZ_LR215039.1_prot_WP_036434260.1_650...	at	0.8136
17	220 aa	>lcl|NC_019949.1_prot_WP_015287207.1_302...	at	0.8682
18	220 aa	>lcl|NZ_AP022325.1_prot_WP_161552916.1_80...	at	0.8318
19	220 aa	>lcl|NZ_LR214950.1_prot_WP_129620226.1_320...	at	0.8
20	220 aa	>lcl|NZ_CP047225.1_prot_WP_167844952.1_68...	at	0.8136
21	220 aa	>lcl|NZ_LR215024.1_prot_WP_027333638.1_133...	at	0.8091
22	221 aa	>lcl|NC_017509.1_prot_WP_011284272.1_550...	at	0.5204
23	221 aa	>lcl|NC_007332.1_prot_WP_011290329.1_548...	at	0.5249
24	223 aa	>lcl|NC_022807.1_prot_WP_013302383.1_580...	at	0.5874
25	223 aa	>lcl|NC_014448.1_prot_WP_013302383.1_576...	at	0.5874
26	218 aa	>lcl|NZ_CP008748.1_prot_WP_119863855.1_374...	at	0.5872
27	223 aa	>lcl|NZ_LR215042.1_prot_WP_046096851.1_345...	at	0.6054
28	222 aa	>lcl|NZ_CP011260.1_prot_WP_015545363.1_760...	at	0.5225
29	222 aa	>lcl|NZ_CP014346.1_prot_WP_015545363.1_316...	at	0.5225
30	220 aa	>lcl|NZ_CP017813.1_prot_WP_073372270.1_200...	at	0.7636
31	223 aa	>lcl|NC_007294.1_prot_WP_011283586.1_436...	at	0.6816
32	223 aa	>lcl|NZ_CP029258.1_prot_WP_109537175.1_433...	at	0.6771
33	223 aa	>lcl|NZ_CP011096.1_prot_WP_020002882.1_462...	at	0.6771
34	223 aa	>lcl|NZ_CP034544.1_prot_WP_154221330.1_14...	at	0.6816
35	223 aa	>lcl|NZ_CP021129.1_prot_WP_109537175.1_435...	at	0.6771
>Cluster 40
0	180 aa	>lcl|NZ_LS991953.1_prot_WP_020003145.1_648...	*
1	179 aa	>lcl|NZ_LR215035.1_prot_WP_006886402.1_743...	at	0.6872
2	179 aa	>lcl|NC_011025.1_prot_WP_012498241.1_308...	at	0.6425
3	179 aa	>lcl|NZ_LR215047.1_prot_WP_012498241.1_308...	at	0.6425
4	179 aa	>lcl|NZ_AP017902.1_prot_WP_096385916.1_248...	at	0.6089
5	179 aa	>lcl|NZ_LR214970.1_prot_WP_129687771.1_472...	at	0.5978
6	180 aa	>lcl|NZ_CP024049.1_prot_WP_099309255.1_219...	at	0.6222
7	180 aa	>lcl|NZ_AP018135.1_prot_WP_120161645.1_401...	at	0.6222
8	179 aa	>lcl|NZ_CP022594.1_prot_WP_013455947.1_628...	at	0.6089
9	179 aa	>lcl|NZ_CP023663.1_prot_WP_013455947.1_612...	at	0.6089
10	179 aa	>lcl|NZ_AP018940.1_prot_WP_038561936.1_208...	at	0.6145
11	179 aa	>lcl|NZ_CP007521.1_prot_WP_038561936.1_433...	at	0.6145
12	180 aa	>lcl|NZ_CP011368.1_prot_WP_004795392.1_539...	at	0.6389
13	180 aa	>lcl|NZ_CP014281.1_prot_WP_004795392.1_514...	at	0.6389
14	180 aa	>lcl|NC_007633.1_prot_WP_011387536.1_667...	at	0.5611
15	180 aa	>lcl|NZ_CP040917.1_prot_WP_019269626.1_697...	at	0.5611
16	180 aa	>lcl|NZ_CP006959.1_prot_WP_019269626.1_694...	at	0.5611
17	179 aa	>lcl|NZ_LR215039.1_prot_WP_036434356.1_609...	at	0.6536
18	180 aa	>lcl|NC_019949.1_prot_WP_041593849.1_163...	at	0.6444
19	179 aa	>lcl|NZ_AP022325.1_prot_WP_161553223.1_472...	at	0.6257
20	179 aa	>lcl|NZ_LR214950.1_prot_WP_129620430.1_546...	at	0.6927
21	179 aa	>lcl|NZ_CP047225.1_prot_WP_129620430.1_323...	at	0.6927
22	179 aa	>lcl|NZ_LR215024.1_prot_WP_027333545.1_172...	at	0.648
23	179 aa	>lcl|NC_017509.1_prot_WP_011206040.1_127...	at	0.5531
24	179 aa	>lcl|NC_007332.1_prot_WP_011290060.1_184...	at	0.5475
25	179 aa	>lcl|NC_022807.1_prot_WP_014335578.1_396...	at	0.5978
26	179 aa	>lcl|NC_014448.1_prot_WP_013302209.1_393...	at	0.5978
27	179 aa	>lcl|NZ_CP008748.1_prot_WP_036440754.1_339...	at	0.581
28	180 aa	>lcl|NZ_CP011260.1_prot_WP_011166898.1_682...	at	0.5611
29	180 aa	>lcl|NZ_CP014346.1_prot_WP_011166898.1_405...	at	0.5611
30	179 aa	>lcl|NZ_CP017813.1_prot_WP_073372421.1_361...	at	0.7095
31	180 aa	>lcl|NC_007294.1_prot_WP_011283764.1_616...	at	0.9944
32	180 aa	>lcl|NZ_CP029258.1_prot_WP_020003145.1_609...	at	1
33	180 aa	>lcl|NZ_CP011096.1_prot_WP_020003145.1_643...	at	1
34	180 aa	>lcl|NZ_CP034544.1_prot_WP_154221647.1_531...	at	0.9889
35	180 aa	>lcl|NZ_CP021129.1_prot_WP_020003145.1_611...	at	1
>Cluster 41
0	85 aa	>lcl|NZ_CP024049.1_prot_355...	at	0.5529
1	85 aa	>lcl|NZ_AP018135.1_prot_219...	at	0.5765
2	85 aa	>lcl|NZ_AP018135.1_prot_262...	at	0.5765
3	85 aa	>lcl|NZ_AP018135.1_prot_323...	at	0.5765
4	85 aa	>lcl|NZ_AP018135.1_prot_362...	at	0.5765
5	85 aa	>lcl|NZ_AP018135.1_prot_420...	at	0.5765
6	85 aa	>lcl|NZ_AP018135.1_prot_522...	at	0.5412
7	85 aa	>lcl|NZ_AP018135.1_prot_541...	at	0.5647
8	85 aa	>lcl|NZ_AP018135.1_prot_545...	at	0.5765
9	85 aa	>lcl|NZ_AP018135.1_prot_551...	at	0.5765
10	85 aa	>lcl|NZ_AP018135.1_prot_567...	at	0.5765
11	85 aa	>lcl|NZ_AP018135.1_prot_642...	at	0.5765
12	85 aa	>lcl|NZ_AP018135.1_prot_687...	at	0.5765
13	85 aa	>lcl|NZ_AP018135.1_prot_742...	at	0.5765
14	85 aa	>lcl|NZ_AP018135.1_prot_746...	at	0.5765
15	85 aa	>lcl|NZ_AP018135.1_prot_747...	at	0.5765
16	85 aa	>lcl|NZ_CP011368.1_prot_65...	at	0.5765
17	85 aa	>lcl|NZ_CP011368.1_prot_143...	at	0.5765
18	85 aa	>lcl|NZ_CP011368.1_prot_275...	at	0.5765
19	85 aa	>lcl|NZ_CP011368.1_prot_301...	at	0.5765
20	85 aa	>lcl|NZ_CP011368.1_prot_313...	at	0.5765
21	85 aa	>lcl|NZ_CP011368.1_prot_396...	at	0.5765
22	85 aa	>lcl|NZ_CP011368.1_prot_456...	at	0.5765
23	85 aa	>lcl|NZ_CP011368.1_prot_691...	at	0.5765
24	85 aa	>lcl|NZ_CP014281.1_prot_111...	at	0.5765
25	85 aa	>lcl|NZ_CP014281.1_prot_143...	at	0.5765
26	85 aa	>lcl|NZ_CP014281.1_prot_215...	at	0.5765
27	85 aa	>lcl|NZ_CP014281.1_prot_296...	at	0.5765
28	85 aa	>lcl|NZ_CP014281.1_prot_404...	at	0.5765
29	85 aa	>lcl|NZ_CP014281.1_prot_424...	at	0.5765
30	85 aa	>lcl|NZ_CP014281.1_prot_429...	at	0.5765
31	85 aa	>lcl|NZ_CP014281.1_prot_492...	at	0.5882
32	85 aa	>lcl|NZ_CP014281.1_prot_537...	at	0.5765
33	91 aa	>lcl|NC_019949.1_prot_WP_015286961.1_83...	*
34	85 aa	>lcl|NC_019949.1_prot_577...	at	0.5647
35	91 aa	>lcl|NC_019949.1_prot_WP_129721091.1_662...	at	0.8462
>Cluster 42
0	530 aa	>lcl|NZ_LS991953.1_prot_WP_020003248.1_432...	*
1	522 aa	>lcl|NZ_LR215035.1_prot_WP_112579122.1_323...	at	0.7644
2	527 aa	>lcl|NC_011025.1_prot_WP_012497965.1_38...	at	0.6452
3	527 aa	>lcl|NZ_LR215047.1_prot_WP_012497965.1_38...	at	0.6452
4	527 aa	>lcl|NZ_AP017902.1_prot_WP_096385412.1_44...	at	0.7078
5	527 aa	>lcl|NZ_LR214970.1_prot_WP_129687565.1_219...	at	0.7078
6	527 aa	>lcl|NZ_CP024049.1_prot_WP_099309315.1_284...	at	0.7306
7	527 aa	>lcl|NZ_AP018135.1_prot_WP_120161085.1_465...	at	0.7324
8	528 aa	>lcl|NZ_CP022594.1_prot_WP_013954807.1_432...	at	0.6951
9	528 aa	>lcl|NZ_CP023663.1_prot_WP_013954807.1_418...	at	0.6951
10	527 aa	>lcl|NZ_AP018940.1_prot_WP_038561910.1_218...	at	0.6793
11	527 aa	>lcl|NZ_CP007521.1_prot_WP_038561910.1_423...	at	0.6793
12	527 aa	>lcl|NZ_CP011368.1_prot_WP_004795698.1_349...	at	0.7476
13	527 aa	>lcl|NZ_CP014281.1_prot_WP_004794575.1_332...	at	0.7476
14	525 aa	>lcl|NC_007633.1_prot_WP_011386982.1_80...	at	0.5524
15	525 aa	>lcl|NZ_CP040917.1_prot_WP_036428404.1_90...	at	0.5486
16	525 aa	>lcl|NZ_CP006959.1_prot_WP_019269115.1_92...	at	0.5505
17	527 aa	>lcl|NC_019949.1_prot_WP_041593760.1_273...	at	0.7381
[truncated: 41,276 more rows]
