# Supplementary material for: Comparative Genomics of Mycoplasma synoviae and New Targets for Molecular Diagnostics
Source: Front Vet Sci. 2021 Feb 19;8:640067. doi: 10.3389/fvets.2021.640067 (PMC7933220; doi:10.3389/fvets.2021.640067)
Supplement: Supplementary file 4 [file Table_4.XLSX]

## Sheet: Sheet1
SUPPLEMENTARY TABLE S4 A summary of all SNPs and InDels when ATCC 25204 or MS-H was compared with other strains in pairs
All SNPs when ATCC 25204 was compared with NCTC10124
AG	ATCC 25204	43562	NCTC10124	43505
TC	ATCC 25204	105067	NCTC10124	105010
GC	ATCC 25204	153460	NCTC10124	153403
GA	ATCC 25204	157254	NCTC10124	157197
AC	ATCC 25204	204865	NCTC10124	204809
CT	ATCC 25204	217727	NCTC10124	217674
AG	ATCC 25204	248368	NCTC10124	248318	a
TG	ATCC 25204	252788	NCTC10124	252738	a
TA	ATCC 25204	252817	NCTC10124	252767	a
AG	ATCC 25204	252820	NCTC10124	252770	a
GA	ATCC 25204	256103	NCTC10124	272190	a
CG	ATCC 25204	256104	NCTC10124	272191	a
AT	ATCC 25204	256109	NCTC10124	272196	a
CT	ATCC 25204	256111	NCTC10124	272198	a
AT	ATCC 25204	256115	NCTC10124	272202	a
TC	ATCC 25204	256116	NCTC10124	272203	a
GC	ATCC 25204	256120	NCTC10124	272207	a
TA	ATCC 25204	256121	NCTC10124	272208	a
TA	ATCC 25204	256136	NCTC10124	272223	a
CT	ATCC 25204	256139	NCTC10124	272226	a
AT	ATCC 25204	256142	NCTC10124	272229	a
TA	ATCC 25204	271293	NCTC10124	287380	a
CT	ATCC 25204	271576	NCTC10124	287663	a
TC	ATCC 25204	280941	NCTC10124	311909	a
CT	ATCC 25204	280946	NCTC10124	311914	a
AG	ATCC 25204	280949	NCTC10124	311917	a
TC	ATCC 25204	280950	NCTC10124	311918	a
TG	ATCC 25204	280964	NCTC10124	311932	a
AT	ATCC 25204	280976	NCTC10124	311943	a
AT	ATCC 25204	280990	NCTC10124	311957	a
CT	ATCC 25204	280991	NCTC10124	311958	a
AG	ATCC 25204	280998	NCTC10124	311965	a
CT	ATCC 25204	281020	NCTC10124	311987	a
CG	ATCC 25204	296114	NCTC10124	313050	a
TC	ATCC 25204	296115	NCTC10124	313051	a
CG	ATCC 25204	296122	NCTC10124	313058	a
CT	ATCC 25204	296123	NCTC10124	313059	a
AT	ATCC 25204	296133	NCTC10124	313069	a
CG	ATCC 25204	299060	NCTC10124	313138	a
AG	ATCC 25204	299066	NCTC10124	313144	a
CG	ATCC 25204	299067	NCTC10124	313145	a
CA	ATCC 25204	299068	NCTC10124	313146	a
CT	ATCC 25204	299069	NCTC10124	313147	a
TC	ATCC 25204	299073	NCTC10124	313151	a
GT	ATCC 25204	299091	NCTC10124	313169	a
CT	ATCC 25204	299110	NCTC10124	313188	a
AT	ATCC 25204	299111	NCTC10124	313189	a
TA	ATCC 25204	299123	NCTC10124	313201	a
TA	ATCC 25204	299132	NCTC10124	313210	a
AG	ATCC 25204	299137	NCTC10124	313215	a
AC	ATCC 25204	299138	NCTC10124	313216	a
AT	ATCC 25204	299147	NCTC10124	313225	a
TC	ATCC 25204	299149	NCTC10124	313227	a
TA	ATCC 25204	299150	NCTC10124	313228	a
GT	ATCC 25204	299153	NCTC10124	313231	a
AC	ATCC 25204	299155	NCTC10124	313233	a
AG	ATCC 25204	299159	NCTC10124	313237	a
TA	ATCC 25204	299162	NCTC10124	313240	a
AG	ATCC 25204	299164	NCTC10124	313242	a
TC	ATCC 25204	299173	NCTC10124	313251	a
CT	ATCC 25204	299175	NCTC10124	313253	a
CT	ATCC 25204	299179	NCTC10124	313257	a
TA	ATCC 25204	299180	NCTC10124	313258	a
CA	ATCC 25204	299182	NCTC10124	313260	a
AT	ATCC 25204	299183	NCTC10124	313261	a
AT	ATCC 25204	306999	NCTC10124	313424	a
GT	ATCC 25204	307004	NCTC10124	313429	a
GA	ATCC 25204	307007	NCTC10124	313432	a
AG	ATCC 25204	307010	NCTC10124	313435	a
GA	ATCC 25204	307016	NCTC10124	313441	a
GA	ATCC 25204	307022	NCTC10124	313447	a
TC	ATCC 25204	307033	NCTC10124	313458	a
TA	ATCC 25204	307034	NCTC10124	313459	a
CA	ATCC 25204	307036	NCTC10124	313461	a
TC	ATCC 25204	307037	NCTC10124	313462	a
GT	ATCC 25204	307039	NCTC10124	313464	a
TA	ATCC 25204	307046	NCTC10124	313471	a
AG	ATCC 25204	307048	NCTC10124	313473	a
AT	ATCC 25204	320342	NCTC10124	314810	a
CT	ATCC 25204	320341	NCTC10124	314811	a
AG	ATCC 25204	320340	NCTC10124	314812	a
CT	ATCC 25204	320338	NCTC10124	314814	a
GA	ATCC 25204	320337	NCTC10124	314818	a
CT	ATCC 25204	320335	NCTC10124	314820	a
TA	ATCC 25204	320334	NCTC10124	314821	a
CA	ATCC 25204	320332	NCTC10124	314823	a
GA	ATCC 25204	320328	NCTC10124	314827	a
CT	ATCC 25204	320327	NCTC10124	314828	a
AT	ATCC 25204	320324	NCTC10124	314831	a
AG	ATCC 25204	320319	NCTC10124	314836	a
AT	ATCC 25204	320318	NCTC10124	314837	a
GA	ATCC 25204	320317	NCTC10124	314838	a
GA	ATCC 25204	320316	NCTC10124	314839	a
GA	ATCC 25204	320314	NCTC10124	314841	a
TC	ATCC 25204	320309	NCTC10124	314846	a
AT	ATCC 25204	320306	NCTC10124	314849	a
GA	ATCC 25204	320305	NCTC10124	314850	a
AT	ATCC 25204	320302	NCTC10124	314853	a
GT	ATCC 25204	320299	NCTC10124	314856	a
GA	ATCC 25204	320298	NCTC10124	314860	a
GA	ATCC 25204	320296	NCTC10124	314862	a
AT	ATCC 25204	320295	NCTC10124	314863	a
AC	ATCC 25204	320294	NCTC10124	314864	a
GA	ATCC 25204	320290	NCTC10124	314868	a
AG	ATCC 25204	320289	NCTC10124	314869	a
GA	ATCC 25204	320286	NCTC10124	314872	a
AG	ATCC 25204	320283	NCTC10124	314875	a
CG	ATCC 25204	320280	NCTC10124	314878	a
CT	ATCC 25204	320278	NCTC10124	314880	a
TA	ATCC 25204	320270	NCTC10124	314891	a
CT	ATCC 25204	320269	NCTC10124	314892	a
AG	ATCC 25204	320059	NCTC10124	315228	a
CG	ATCC 25204	320053	NCTC10124	315234	a
CT	ATCC 25204	320052	NCTC10124	315235	a
AC	ATCC 25204	320047	NCTC10124	315242	a
TC	ATCC 25204	320044	NCTC10124	315245	a
TA	ATCC 25204	320038	NCTC10124	315252	a
GC	ATCC 25204	320029	NCTC10124	315257	a
AC	ATCC 25204	320025	NCTC10124	315261	a
TC	ATCC 25204	320024	NCTC10124	315262	a
CT	ATCC 25204	320023	NCTC10124	315263	a
TC	ATCC 25204	320020	NCTC10124	315269	a
GA	ATCC 25204	320019	NCTC10124	315270	a
CT	ATCC 25204	320016	NCTC10124	315273	a
AC	ATCC 25204	320014	NCTC10124	315275	a
GC	ATCC 25204	320013	NCTC10124	315276	a
AG	ATCC 25204	320011	NCTC10124	315278	a
CA	ATCC 25204	320010	NCTC10124	315279	a
CG	ATCC 25204	320007	NCTC10124	315282	a
AT	ATCC 25204	320006	NCTC10124	315283	a
CT	ATCC 25204	320005	NCTC10124	315284	a
CT	ATCC 25204	319998	NCTC10124	315294	a
TC	ATCC 25204	319995	NCTC10124	315297	a
AT	ATCC 25204	319993	NCTC10124	315299	a
GA	ATCC 25204	319992	NCTC10124	315300	a
AG	ATCC 25204	319990	NCTC10124	315302	a
AG	ATCC 25204	319985	NCTC10124	315312	a
TC	ATCC 25204	319983	NCTC10124	315314	a
CT	ATCC 25204	319977	NCTC10124	315320	a
AG	ATCC 25204	319974	NCTC10124	315323	a
AT	ATCC 25204	319973	NCTC10124	315324	a
AG	ATCC 25204	319972	NCTC10124	315325	a
GA	ATCC 25204	319971	NCTC10124	315326	a
TA	ATCC 25204	319968	NCTC10124	315329	a
TC	ATCC 25204	319966	NCTC10124	315331	a
CT	ATCC 25204	319957	NCTC10124	315338	a
GC	ATCC 25204	319956	NCTC10124	315339	a
AC	ATCC 25204	319954	NCTC10124	315341	a
AT	ATCC 25204	319949	NCTC10124	315346	a
CT	ATCC 25204	319948	NCTC10124	315347	a
CA	ATCC 25204	319946	NCTC10124	315349	a
AC	ATCC 25204	319945	NCTC10124	315350	a
GT	ATCC 25204	319941	NCTC10124	315357	a
AT	ATCC 25204	319939	NCTC10124	315359	a
AG	ATCC 25204	319938	NCTC10124	315360	a
TA	ATCC 25204	319937	NCTC10124	315361	a
AG	ATCC 25204	319935	NCTC10124	315363	a
TA	ATCC 25204	319933	NCTC10124	315365	a
TG	ATCC 25204	319932	NCTC10124	315366	a
GA	ATCC 25204	319929	NCTC10124	315369	a
TA	ATCC 25204	319924	NCTC10124	315374	a
GA	ATCC 25204	319923	NCTC10124	315375	a
TC	ATCC 25204	321422	NCTC10124	328235	a
TC	ATCC 25204	321426	NCTC10124	328239	a
TA	ATCC 25204	321437	NCTC10124	328250	a
TC	ATCC 25204	321440	NCTC10124	328253	a
AC	ATCC 25204	334183	NCTC10124	340996
GA	ATCC 25204	334185	NCTC10124	340998
GT	ATCC 25204	355937	NCTC10124	395703
TG	ATCC 25204	355901	NCTC10124	395739
TC	ATCC 25204	355900	NCTC10124	395740
TG	ATCC 25204	355899	NCTC10124	395741
GA	ATCC 25204	355806	NCTC10124	395834
AG	ATCC 25204	355774	NCTC10124	395866
GA	ATCC 25204	355772	NCTC10124	395868
AG	ATCC 25204	355771	NCTC10124	395869
GA	ATCC 25204	355756	NCTC10124	395884
TC	ATCC 25204	355719	NCTC10124	395921
CT	ATCC 25204	355710	NCTC10124	395930
AG	ATCC 25204	355707	NCTC10124	395933
AG	ATCC 25204	355655	NCTC10124	395985
GA	ATCC 25204	355647	NCTC10124	395993
AG	ATCC 25204	355614	NCTC10124	396026
TC	ATCC 25204	355596	NCTC10124	396044
CT	ATCC 25204	355557	NCTC10124	396081
TC	ATCC 25204	355556	NCTC10124	396082
GA	ATCC 25204	355541	NCTC10124	396097
GC	ATCC 25204	349518	NCTC10124	402120
TC	ATCC 25204	349466	NCTC10124	402173
GA	ATCC 25204	349438	NCTC10124	402200
GC	ATCC 25204	349412	NCTC10124	402226
AG	ATCC 25204	349411	NCTC10124	402227
TC	ATCC 25204	349393	NCTC10124	402245
TC	ATCC 25204	349387	NCTC10124	402251
GA	ATCC 25204	349375	NCTC10124	402261
CT	ATCC 25204	349351	NCTC10124	402285
TA	ATCC 25204	349336	NCTC10124	402300
AT	ATCC 25204	349296	NCTC10124	402340
CT	ATCC 25204	349295	NCTC10124	402341
AT	ATCC 25204	349294	NCTC10124	402342
TA	ATCC 25204	349293	NCTC10124	402343
AC	ATCC 25204	349290	NCTC10124	402346
CT	ATCC 25204	349286	NCTC10124	402350
CT	ATCC 25204	349250	NCTC10124	402386
CT	ATCC 25204	349241	NCTC10124	402395
CT	ATCC 25204	349235	NCTC10124	402401
GT	ATCC 25204	349207	NCTC10124	402414
CG	ATCC 25204	349205	NCTC10124	402416
TA	ATCC 25204	349204	NCTC10124	402417
AG	ATCC 25204	349203	NCTC10124	402418
AT	ATCC 25204	349202	NCTC10124	402419
CT	ATCC 25204	349182	NCTC10124	402439
TC	ATCC 25204	349165	NCTC10124	402456
TA	ATCC 25204	349164	NCTC10124	402457
TA	ATCC 25204	349163	NCTC10124	402458
TC	ATCC 25204	349152	NCTC10124	402469
CT	ATCC 25204	349145	NCTC10124	402476
CT	ATCC 25204	349133	NCTC10124	402488
GC	ATCC 25204	349132	NCTC10124	402489
CT	ATCC 25204	349123	NCTC10124	402498
AG	ATCC 25204	349113	NCTC10124	402508
CT	ATCC 25204	349071	NCTC10124	402550
AG	ATCC 25204	349067	NCTC10124	402554
GT	ATCC 25204	349066	NCTC10124	402555
TA	ATCC 25204	349064	NCTC10124	402557
AG	ATCC 25204	395801	NCTC10124	402594
CT	ATCC 25204	395810	NCTC10124	402603
CA	ATCC 25204	395815	NCTC10124	402608
CT	ATCC 25204	395816	NCTC10124	402609
TC	ATCC 25204	395855	NCTC10124	402648
AG	ATCC 25204	395862	NCTC10124	402655
AG	ATCC 25204	395870	NCTC10124	402663
TC	ATCC 25204	395901	NCTC10124	402694
AG	ATCC 25204	395919	NCTC10124	402712
GT	ATCC 25204	395997	NCTC10124	402790
CT	ATCC 25204	396044	NCTC10124	402837
AG	ATCC 25204	396055	NCTC10124	402848
AG	ATCC 25204	396057	NCTC10124	402850
AG	ATCC 25204	396091	NCTC10124	402884
GA	ATCC 25204	396106	NCTC10124	402899
TC	ATCC 25204	396112	NCTC10124	402905
CT	ATCC 25204	396118	NCTC10124	402911
CT	ATCC 25204	434586	NCTC10124	441377
TC	ATCC 25204	437804	NCTC10124	444595
TC	ATCC 25204	585117	NCTC10124	591902
CG	ATCC 25204	585121	NCTC10124	591906
GC	ATCC 25204	585156	NCTC10124	591941
GA	ATCC 25204	585162	NCTC10124	591947
GA	ATCC 25204	585168	NCTC10124	591953
TC	ATCC 25204	585198	NCTC10124	591983
CG	ATCC 25204	590418	NCTC10124	592050
TG	ATCC 25204	590434	NCTC10124	592066
CT	ATCC 25204	590451	NCTC10124	592083
CT	ATCC 25204	590528	NCTC10124	592160
CG	ATCC 25204	590575	NCTC10124	592207
TC	ATCC 25204	590577	NCTC10124	592209
AG	ATCC 25204	590580	NCTC10124	592212
TC	ATCC 25204	590661	NCTC10124	592293
TC	ATCC 25204	590675	NCTC10124	592307
AG	ATCC 25204	590683	NCTC10124	592315
CT	ATCC 25204	590702	NCTC10124	592334
TG	ATCC 25204	590790	NCTC10124	592422
TG	ATCC 25204	590889	NCTC10124	592521
CA	ATCC 25204	590900	NCTC10124	592532
TC	ATCC 25204	590987	NCTC10124	592619
CT	ATCC 25204	591081	NCTC10124	592713
CA	ATCC 25204	591091	NCTC10124	592723
GC	ATCC 25204	591097	NCTC10124	592729
TC	ATCC 25204	591098	NCTC10124	592730
TC	ATCC 25204	697965	NCTC10124	699597
TC	ATCC 25204	698527	NCTC10124	700159
CT	ATCC 25204	699418	NCTC10124	701050
CT	ATCC 25204	699818	NCTC10124	701450
TC	ATCC 25204	738804	NCTC10124	740436
CT	ATCC 25204	783126	NCTC10124	784758
CT	ATCC 25204	810010	NCTC10124	811640
CT	ATCC 25204	810572	NCTC10124	812202
TC	ATCC 25204	811463	NCTC10124	813093
TC	ATCC 25204	811863	NCTC10124	813493
All SNPs when ATCC 25204 was compared with 53
TC	ATCC 25204	81	53	81
CT	ATCC 25204	308	53	308
CT	ATCC 25204	401	53	401
GA	ATCC 25204	480	53	480
AG	ATCC 25204	617	53	617
AG	ATCC 25204	696	53	696
GA	ATCC 25204	711	53	711
AG	ATCC 25204	1238	53	1238
CT	ATCC 25204	1290	53	1290
TG	ATCC 25204	1443	53	1443
TC	ATCC 25204	1599	53	1599
TC	ATCC 25204	1698	53	1698
AG	ATCC 25204	1707	53	1707
CT	ATCC 25204	1791	53	1791
GA	ATCC 25204	1901	53	1901
GA	ATCC 25204	1960	53	1960
GA	ATCC 25204	2233	53	2233
AG	ATCC 25204	2532	53	2532
CT	ATCC 25204	2599	53	2599
TC	ATCC 25204	2847	53	2847
TC	ATCC 25204	2907	53	2907
AG	ATCC 25204	2952	53	2952
TC	ATCC 25204	3034	53	3034
AG	ATCC 25204	3205	53	3205
TC	ATCC 25204	3424	53	3424
TC	ATCC 25204	3442	53	3442
TC	ATCC 25204	3555	53	3555
GA	ATCC 25204	3598	53	3598
CT	ATCC 25204	3845	53	3845
CA	ATCC 25204	3958	53	3958
CT	ATCC 25204	3994	53	3994
AG	ATCC 25204	4060	53	4060
TG	ATCC 25204	4093	53	4093
CG	ATCC 25204	4174	53	4174
AG	ATCC 25204	4192	53	4192
GA	ATCC 25204	4348	53	4348
AG	ATCC 25204	4534	53	4534
TC	ATCC 25204	4639	53	4639
AG	ATCC 25204	4747	53	4747
CT	ATCC 25204	4977	53	4977
GA	ATCC 25204	5020	53	5020
AG	ATCC 25204	5119	53	5119
GA	ATCC 25204	5305	53	5305
TG	ATCC 25204	5364	53	5364
TC	ATCC 25204	5368	53	5368
GA	ATCC 25204	5529	53	5529
GA	ATCC 25204	5591	53	5591
TC	ATCC 25204	5595	53	5595
TG	ATCC 25204	5652	53	5652
TC	ATCC 25204	5687	53	5687
GA	ATCC 25204	5716	53	5716
TA	ATCC 25204	5728	53	5728
TG	ATCC 25204	5730	53	5730
GA	ATCC 25204	6121	53	6121
AC	ATCC 25204	6316	53	6316
AG	ATCC 25204	6358	53	6358
AG	ATCC 25204	6595	53	6595
CT	ATCC 25204	6596	53	6596
CT	ATCC 25204	6619	53	6619
GT	ATCC 25204	6638	53	6638
TC	ATCC 25204	6660	53	6660
AG	ATCC 25204	6756	53	6756
GT	ATCC 25204	6866	53	6866
GA	ATCC 25204	6877	53	6877
GT	ATCC 25204	6889	53	6889
TC	ATCC 25204	7043	53	7043
TC	ATCC 25204	7065	53	7065
GA	ATCC 25204	7544	53	7544
GA	ATCC 25204	7609	53	7609
GT	ATCC 25204	7619	53	7619
GA	ATCC 25204	7633	53	7633
AG	ATCC 25204	7891	53	7891
TC	ATCC 25204	7929	53	7929
TC	ATCC 25204	7992	53	7992
TC	ATCC 25204	8200	53	8200
AG	ATCC 25204	8365	53	8365
GA	ATCC 25204	8841	53	8841
CT	ATCC 25204	8868	53	8868
GC	ATCC 25204	9032	53	9032
CT	ATCC 25204	9069	53	9069
TC	ATCC 25204	9101	53	9101
CT	ATCC 25204	9102	53	9102
TC	ATCC 25204	9141	53	9141
CT	ATCC 25204	9265	53	9265
CT	ATCC 25204	9571	53	9571
CT	ATCC 25204	9589	53	9589
TC	ATCC 25204	9689	53	9689
GT	ATCC 25204	9794	53	9794
TC	ATCC 25204	9814	53	9814
AG	ATCC 25204	9819	53	9819
AG	ATCC 25204	9860	53	9860
TC	ATCC 25204	9941	53	9941
AG	ATCC 25204	10013	53	10013
AG	ATCC 25204	10019	53	10019
AG	ATCC 25204	10065	53	10065
CT	ATCC 25204	10201	53	10201
CT	ATCC 25204	10511	53	10511
GA	ATCC 25204	10685	53	10685
TC	ATCC 25204	10764	53	10764
TC	ATCC 25204	10976	53	10977
AG	ATCC 25204	11302	53	11303
CT	ATCC 25204	11439	53	11441
GA	ATCC 25204	11552	53	11549
GA	ATCC 25204	11824	53	11821
AT	ATCC 25204	11919	53	11916
AG	ATCC 25204	11977	53	11974
GA	ATCC 25204	12035	53	12033
TA	ATCC 25204	12043	53	12041
GA	ATCC 25204	12502	53	12500
TC	ATCC 25204	12505	53	12503
TC	ATCC 25204	13126	53	13124
TC	ATCC 25204	14126	53	14125
GA	ATCC 25204	14461	53	14460
TC	ATCC 25204	15289	53	15288
AG	ATCC 25204	15347	53	15346
TC	ATCC 25204	15480	53	15479
CT	ATCC 25204	15482	53	15481
GA	ATCC 25204	15601	53	15600
TC	ATCC 25204	15633	53	15632
TC	ATCC 25204	15712	53	15711
AC	ATCC 25204	16308	53	16307
GA	ATCC 25204	16324	53	16323
TG	ATCC 25204	16342	53	16341
TC	ATCC 25204	16638	53	16637
TA	ATCC 25204	16706	53	16705
AG	ATCC 25204	16744	53	16743
TC	ATCC 25204	16997	53	16996
TC	ATCC 25204	17017	53	17016
CT	ATCC 25204	17203	53	17202
GA	ATCC 25204	17421	53	17420
AG	ATCC 25204	17457	53	17456
GA	ATCC 25204	17525	53	17524
CT	ATCC 25204	17546	53	17545
CT	ATCC 25204	17643	53	17642
AG	ATCC 25204	17943	53	17942
AG	ATCC 25204	18081	53	18080
AG	ATCC 25204	18201	53	18200
TC	ATCC 25204	18205	53	18204
GA	ATCC 25204	18410	53	18409
CT	ATCC 25204	18446	53	18445
GA	ATCC 25204	18455	53	18454
TG	ATCC 25204	18590	53	18589
GA	ATCC 25204	18665	53	18664
GA	ATCC 25204	18721	53	18720
GA	ATCC 25204	18868	53	18867
AG	ATCC 25204	19247	53	19246
GA	ATCC 25204	19289	53	19288
CT	ATCC 25204	19670	53	19669
TC	ATCC 25204	20104	53	20103
AC	ATCC 25204	20157	53	20156
TC	ATCC 25204	20633	53	20632
GA	ATCC 25204	20917	53	20916
TC	ATCC 25204	21465	53	21464
AG	ATCC 25204	21567	53	21566
GA	ATCC 25204	21633	53	21632
CG	ATCC 25204	21652	53	21651
GA	ATCC 25204	21972	53	21971
CT	ATCC 25204	22781	53	22780
GA	ATCC 25204	23296	53	23295
TC	ATCC 25204	23314	53	23313
CT	ATCC 25204	23395	53	23394
GC	ATCC 25204	23530	53	23529
GA	ATCC 25204	23653	53	23652
GA	ATCC 25204	24294	53	24293
AG	ATCC 25204	24562	53	24561
CT	ATCC 25204	24652	53	24651
TC	ATCC 25204	24679	53	24678
TC	ATCC 25204	24685	53	24684
AG	ATCC 25204	24724	53	24723
GA	ATCC 25204	24727	53	24726
GA	ATCC 25204	24748	53	24747
GA	ATCC 25204	24831	53	24830
TC	ATCC 25204	25138	53	25137
TC	ATCC 25204	25142	53	25141
GA	ATCC 25204	25258	53	25257
TA	ATCC 25204	25280	53	25279
AG	ATCC 25204	25476	53	25475
CT	ATCC 25204	25918	53	25916
GA	ATCC 25204	26109	53	26107
GT	ATCC 25204	26212	53	26211
GA	ATCC 25204	26214	53	26213
CT	ATCC 25204	27383	53	27382
AG	ATCC 25204	27647	53	27646
AG	ATCC 25204	28623	53	28622
AG	ATCC 25204	29066	53	29065
CT	ATCC 25204	29080	53	29079
GA	ATCC 25204	29187	53	29186
AG	ATCC 25204	29806	53	29805
AG	ATCC 25204	29938	53	29937
TA	ATCC 25204	30285	53	30284
TC	ATCC 25204	30610	53	30609
CT	ATCC 25204	30619	53	30618
GA	ATCC 25204	30628	53	30627
GA	ATCC 25204	30646	53	30645
GA	ATCC 25204	30845	53	30844
TC	ATCC 25204	30928	53	30927
TC	ATCC 25204	31068	53	31067
AG	ATCC 25204	31222	53	31221
CT	ATCC 25204	31943	53	31942
TC	ATCC 25204	32096	53	32095
CT	ATCC 25204	32452	53	32451
AG	ATCC 25204	32827	53	32826
GA	ATCC 25204	32869	53	32868
CT	ATCC 25204	33299	53	33298
AG	ATCC 25204	33649	53	33648
CT	ATCC 25204	33776	53	33775
TC	ATCC 25204	33869	53	33868
TC	ATCC 25204	33932	53	33931
GA	ATCC 25204	34122	53	34121
CG	ATCC 25204	34358	53	34357
TC	ATCC 25204	34388	53	34387
CT	ATCC 25204	34397	53	34396
AT	ATCC 25204	34562	53	34561
TA	ATCC 25204	34571	53	34570
GT	ATCC 25204	34609	53	34608
GA	ATCC 25204	34610	53	34609
AT	ATCC 25204	34611	53	34610
AG	ATCC 25204	34612	53	34611
TG	ATCC 25204	34614	53	34613
CT	ATCC 25204	34629	53	34628
AC	ATCC 25204	34632	53	34631
CT	ATCC 25204	34633	53	34632
CA	ATCC 25204	34636	53	34635
TA	ATCC 25204	34637	53	34636
CT	ATCC 25204	34651	53	34652
TC	ATCC 25204	34652	53	34653
TC	ATCC 25204	34654	53	34655
CT	ATCC 25204	34655	53	34656
AT	ATCC 25204	34656	53	34657
AT	ATCC 25204	34657	53	34658
GC	ATCC 25204	34658	53	34659
AG	ATCC 25204	34659	53	34660
GA	ATCC 25204	34660	53	34661
TC	ATCC 25204	34669	53	34670
TA	ATCC 25204	34671	53	34672
AC	ATCC 25204	34674	53	34675
CT	ATCC 25204	34676	53	34677
TC	ATCC 25204	34789	53	34790
CT	ATCC 25204	34840	53	34842
GA	ATCC 25204	34851	53	34853
AG	ATCC 25204	34876	53	34878
AG	ATCC 25204	34879	53	34881
CT	ATCC 25204	34902	53	34904
CT	ATCC 25204	34918	53	34920
CA	ATCC 25204	34919	53	34921
AG	ATCC 25204	34928	53	34930
GA	ATCC 25204	34960	53	34962
AG	ATCC 25204	34979	53	34981
TA	ATCC 25204	34999	53	35001
CT	ATCC 25204	35008	53	35010
TC	ATCC 25204	35019	53	35021
TA	ATCC 25204	35058	53	35060
CT	ATCC 25204	35108	53	35109
CG	ATCC 25204	35127	53	35128
GA	ATCC 25204	35138	53	35139
TA	ATCC 25204	35141	53	35142
TA	ATCC 25204	35144	53	35145
CA	ATCC 25204	35151	53	35152
CG	ATCC 25204	35153	53	35154
GA	ATCC 25204	35157	53	35158
AT	ATCC 25204	35189	53	35205
CA	ATCC 25204	35206	53	35222
AG	ATCC 25204	35237	53	35253
CT	ATCC 25204	35241	53	35257
CT	ATCC 25204	35388	53	35392
AG	ATCC 25204	35392	53	35396
CT	ATCC 25204	35396	53	35400
AG	ATCC 25204	35424	53	35428
TC	ATCC 25204	35425	53	35429
CG	ATCC 25204	35448	53	35453
TG	ATCC 25204	35473	53	35478
AG	ATCC 25204	35482	53	35487
TC	ATCC 25204	35492	53	35497
AG	ATCC 25204	35493	53	35498
AG	ATCC 25204	35526	53	35531
AG	ATCC 25204	35541	53	35546
TC	ATCC 25204	35565	53	35570
GA	ATCC 25204	35610	53	35615
AC	ATCC 25204	35679	53	35684
TC	ATCC 25204	35690	53	35695
AG	ATCC 25204	35704	53	35709
TC	ATCC 25204	35737	53	35742
AG	ATCC 25204	35814	53	35822
AC	ATCC 25204	35815	53	35823
CA	ATCC 25204	35816	53	35824
TC	ATCC 25204	35817	53	35825
GA	ATCC 25204	36095	53	36102
TC	ATCC 25204	36286	53	36293
AG	ATCC 25204	36652	53	36659
TC	ATCC 25204	36665	53	36672
CT	ATCC 25204	36801	53	36808
GA	ATCC 25204	36894	53	36901
AT	ATCC 25204	37081	53	37088
TC	ATCC 25204	37117	53	37124
CT	ATCC 25204	37129	53	37136
TC	ATCC 25204	37151	53	37158
CA	ATCC 25204	37169	53	37176
TC	ATCC 25204	37223	53	37230
TC	ATCC 25204	37434	53	37441
GA	ATCC 25204	37511	53	37518
TA	ATCC 25204	39314	53	38132
TC	ATCC 25204	39615	53	38433
CT	ATCC 25204	40148	53	38966
GT	ATCC 25204	40172	53	38990
AG	ATCC 25204	40173	53	38991
AG	ATCC 25204	40275	53	39093
AG	ATCC 25204	40287	53	39105
TC	ATCC 25204	40304	53	39122
AG	ATCC 25204	40347	53	39165
GT	ATCC 25204	40350	53	39168
GA	ATCC 25204	40403	53	39221
GA	ATCC 25204	40498	53	39316
GA	ATCC 25204	40503	53	39321
GA	ATCC 25204	40513	53	39330
TC	ATCC 25204	40518	53	39335
TC	ATCC 25204	40643	53	39460
TC	ATCC 25204	40730	53	39547
GA	ATCC 25204	40915	53	39732
TC	ATCC 25204	40916	53	39733
GA	ATCC 25204	40919	53	39736
AG	ATCC 25204	40922	53	39739
TC	ATCC 25204	40930	53	39747
GC	ATCC 25204	40953	53	39770
CT	ATCC 25204	41162	53	39979
AG	ATCC 25204	41261	53	40078
TA	ATCC 25204	41262	53	40079
GT	ATCC 25204	41271	53	40088
GA	ATCC 25204	41338	53	40155
CT	ATCC 25204	41499	53	40316
AG	ATCC 25204	41576	53	40393
TC	ATCC 25204	41577	53	40394
AC	ATCC 25204	41588	53	40405
TC	ATCC 25204	41619	53	40436
TC	ATCC 25204	41695	53	40512
GA	ATCC 25204	41796	53	40612
TA	ATCC 25204	41807	53	40623
TC	ATCC 25204	41834	53	40650
AT	ATCC 25204	41844	53	40660
GA	ATCC 25204	41846	53	40663
TC	ATCC 25204	41847	53	40664
TG	ATCC 25204	41848	53	40665
TC	ATCC 25204	41849	53	40666
GA	ATCC 25204	41852	53	40669
TG	ATCC 25204	41855	53	40672
TC	ATCC 25204	41857	53	40674
TG	ATCC 25204	41859	53	40676
CG	ATCC 25204	41860	53	40677
TA	ATCC 25204	41864	53	40681
AC	ATCC 25204	41866	53	40683
AG	ATCC 25204	41870	53	40687
TC	ATCC 25204	41871	53	40688
TG	ATCC 25204	41873	53	40690
AT	ATCC 25204	41876	53	40693
GA	ATCC 25204	42097	53	40915
TC	ATCC 25204	42111	53	40929
CA	ATCC 25204	42161	53	40979
TC	ATCC 25204	42167	53	40985
GA	ATCC 25204	42226	53	41044
TC	ATCC 25204	42266	53	41084
AG	ATCC 25204	42284	53	41102
TC	ATCC 25204	42356	53	41174
TG	ATCC 25204	42369	53	41187
TC	ATCC 25204	42404	53	41222
CT	ATCC 25204	42428	53	41246
CT	ATCC 25204	42447	53	41265
AT	ATCC 25204	42450	53	41268
GT	ATCC 25204	42454	53	41272
CT	ATCC 25204	42464	53	41282
TC	ATCC 25204	42489	53	41307
TC	ATCC 25204	42507	53	41325
GT	ATCC 25204	42573	53	41390
TC	ATCC 25204	42588	53	41405
GA	ATCC 25204	42858	53	41693
TC	ATCC 25204	42984	53	41820
AG	ATCC 25204	43095	53	41931
CT	ATCC 25204	43118	53	41954
TC	ATCC 25204	43228	53	42064
GA	ATCC 25204	43374	53	42210
GA	ATCC 25204	43390	53	42226
AG	ATCC 25204	43579	53	42415
AT	ATCC 25204	43589	53	42425
CT	ATCC 25204	43724	53	42560
CT	ATCC 25204	44124	53	42960
TC	ATCC 25204	44167	53	43003
CT	ATCC 25204	45306	53	44141
TC	ATCC 25204	45499	53	44334
CT	ATCC 25204	45500	53	44335
AC	ATCC 25204	45700	53	44535
CT	ATCC 25204	45735	53	44570
CT	ATCC 25204	45821	53	44656
CT	ATCC 25204	45858	53	44693
TC	ATCC 25204	46036	53	44871
CT	ATCC 25204	46079	53	44914
CT	ATCC 25204	46132	53	44967
GA	ATCC 25204	47995	53	46830
AG	ATCC 25204	48038	53	46873
CT	ATCC 25204	48266	53	47099
CT	ATCC 25204	48305	53	47138
AG	ATCC 25204	48545	53	47378
CT	ATCC 25204	48608	53	47441
TA	ATCC 25204	48666	53	47500
TC	ATCC 25204	48750	53	47584
CT	ATCC 25204	48755	53	47589
TC	ATCC 25204	48867	53	47701
TC	ATCC 25204	48896	53	47730
AG	ATCC 25204	49021	53	47855
CT	ATCC 25204	49041	53	47875
TG	ATCC 25204	49145	53	47989
CT	ATCC 25204	49357	53	48200
CT	ATCC 25204	49425	53	48268
TG	ATCC 25204	49454	53	48297
TC	ATCC 25204	49505	53	48348
TA	ATCC 25204	50058	53	48901
GA	ATCC 25204	50070	53	48913
TC	ATCC 25204	50391	53	49234
AG	ATCC 25204	50667	53	49510
TC	ATCC 25204	51836	53	50679
GA	ATCC 25204	51978	53	50821
AG	ATCC 25204	52494	53	51337
GA	ATCC 25204	52703	53	51546
AG	ATCC 25204	52938	53	51781
TC	ATCC 25204	53146	53	51989
AC	ATCC 25204	53683	53	52526
TC	ATCC 25204	53713	53	52556
CT	ATCC 25204	53851	53	52694
AG	ATCC 25204	53939	53	52782
GA	ATCC 25204	55143	53	53986
CT	ATCC 25204	56006	53	54849
TC	ATCC 25204	56098	53	54941
AG	ATCC 25204	56175	53	55018
CT	ATCC 25204	56537	53	55380
AG	ATCC 25204	56777	53	55620
GA	ATCC 25204	57056	53	55899
CT	ATCC 25204	57109	53	55952
CT	ATCC 25204	57217	53	56060
AG	ATCC 25204	57426	53	56269
AT	ATCC 25204	57626	53	56469
GA	ATCC 25204	57740	53	56583
GA	ATCC 25204	57851	53	56694
GA	ATCC 25204	57970	53	56813
TC	ATCC 25204	58028	53	56871
GA	ATCC 25204	58366	53	57209
CT	ATCC 25204	58391	53	57234
GA	ATCC 25204	58758	53	57601
AG	ATCC 25204	59249	53	58092
TC	ATCC 25204	59323	53	58166
GA	ATCC 25204	59348	53	58191
CT	ATCC 25204	59572	53	58415
CA	ATCC 25204	59878	53	58721
CT	ATCC 25204	60103	53	58946
CA	ATCC 25204	60262	53	59105
CT	ATCC 25204	60333	53	59176
GA	ATCC 25204	60437	53	59280
GA	ATCC 25204	60847	53	59690
CT	ATCC 25204	60850	53	59693
TC	ATCC 25204	60929	53	59772
GA	ATCC 25204	60931	53	59774
GA	ATCC 25204	60934	53	59777
AC	ATCC 25204	60941	53	59784
TC	ATCC 25204	61203	53	60046
CT	ATCC 25204	61229	53	60072
AG	ATCC 25204	61361	53	60204
GA	ATCC 25204	61403	53	60246
TC	ATCC 25204	61460	53	60303
TC	ATCC 25204	61516	53	60359
TC	ATCC 25204	61848	53	60691
CT	ATCC 25204	62578	53	61421
AT	ATCC 25204	63025	53	61868
TC	ATCC 25204	63172	53	62015
AG	ATCC 25204	63298	53	62141
GA	ATCC 25204	63310	53	62153
AG	ATCC 25204	63348	53	62191
CT	ATCC 25204	63352	53	62195
GA	ATCC 25204	63515	53	62358
AG	ATCC 25204	63545	53	62388
AG	ATCC 25204	63625	53	62468
TC	ATCC 25204	63758	53	62601
GC	ATCC 25204	63955	53	62798
CT	ATCC 25204	64197	53	63040
GA	ATCC 25204	64231	53	63074
AG	ATCC 25204	64507	53	63350
CT	ATCC 25204	64767	53	63610
CT	ATCC 25204	64917	53	63760
TC	ATCC 25204	65081	53	63924
GC	ATCC 25204	65094	53	63937
GA	ATCC 25204	65118	53	63961
AG	ATCC 25204	65379	53	64222
GA	ATCC 25204	65571	53	64414
GA	ATCC 25204	66830	53	65673
TC	ATCC 25204	66975	53	65818
TG	ATCC 25204	67700	53	66543
CT	ATCC 25204	68013	53	66856
GA	ATCC 25204	68526	53	67368
GA	ATCC 25204	68573	53	67415
GT	ATCC 25204	68642	53	67484
TC	ATCC 25204	68653	53	67495
CT	ATCC 25204	68717	53	67559
TC	ATCC 25204	68960	53	67802
GA	ATCC 25204	68961	53	67803
GA	ATCC 25204	69017	53	67859
CT	ATCC 25204	69056	53	67898
TC	ATCC 25204	69068	53	67910
CA	ATCC 25204	69343	53	68185
GA	ATCC 25204	69597	53	68439
AG	ATCC 25204	69598	53	68440
GA	ATCC 25204	69624	53	68466
TC	ATCC 25204	69636	53	68478
GC	ATCC 25204	69843	53	68685
AG	ATCC 25204	70102	53	68944
CT	ATCC 25204	70219	53	69061
GA	ATCC 25204	70249	53	69091
CT	ATCC 25204	70287	53	69129
CT	ATCC 25204	70336	53	69178
TC	ATCC 25204	70362	53	69204
AT	ATCC 25204	70663	53	69505
TC	ATCC 25204	70822	53	69664
CT	ATCC 25204	70883	53	69725
TC	ATCC 25204	70903	53	69745
CT	ATCC 25204	71000	53	69842
GA	ATCC 25204	71133	53	69975
TG	ATCC 25204	71142	53	69984
GT	ATCC 25204	71292	53	70134
AG	ATCC 25204	71375	53	70217
GA	ATCC 25204	72013	53	70858
TG	ATCC 25204	72018	53	70863
AG	ATCC 25204	72048	53	70893
AG	ATCC 25204	72101	53	70946
GT	ATCC 25204	72126	53	70971
TC	ATCC 25204	72173	53	71018
TC	ATCC 25204	72196	53	71041
CT	ATCC 25204	72211	53	71056
TC	ATCC 25204	72212	53	71057
CG	ATCC 25204	72226	53	71071
CT	ATCC 25204	72341	53	71186
TC	ATCC 25204	72344	53	71189
CT	ATCC 25204	72393	53	71238
AT	ATCC 25204	72399	53	71244
AT	ATCC 25204	72406	53	71251
AG	ATCC 25204	72407	53	71252
AC	ATCC 25204	72413	53	71258
AT	ATCC 25204	72417	53	71262
TG	ATCC 25204	72465	53	71310
GA	ATCC 25204	72561	53	71406
GA	ATCC 25204	72603	53	71448
CG	ATCC 25204	72647	53	71492
TA	ATCC 25204	72711	53	71556
GC	ATCC 25204	72741	53	71586
TC	ATCC 25204	72755	53	71600
CT	ATCC 25204	72923	53	71768
TA	ATCC 25204	72927	53	71772
GT	ATCC 25204	72979	53	71824
GT	ATCC 25204	72991	53	71836
GA	ATCC 25204	73053	53	71898
TG	ATCC 25204	73080	53	71925
AG	ATCC 25204	73082	53	71927
CT	ATCC 25204	73092	53	71937
GA	ATCC 25204	73095	53	71940
CT	ATCC 25204	73147	53	71992
TC	ATCC 25204	73169	53	72014
AT	ATCC 25204	73222	53	72067
CG	ATCC 25204	73254	53	72099
TA	ATCC 25204	73263	53	72108
TC	ATCC 25204	73265	53	72110
TG	ATCC 25204	73268	53	72113
AC	ATCC 25204	73269	53	72114
TC	ATCC 25204	73278	53	72123
TG	ATCC 25204	73279	53	72124
CT	ATCC 25204	73288	53	72133
TG	ATCC 25204	73289	53	72134
GC	ATCC 25204	73292	53	72137
GT	ATCC 25204	73309	53	72148
AG	ATCC 25204	73312	53	72151
TC	ATCC 25204	73313	53	72152
TA	ATCC 25204	73315	53	72154
GT	ATCC 25204	73316	53	72155
TC	ATCC 25204	73318	53	72157
AC	ATCC 25204	73345	53	72184
TG	ATCC 25204	73347	53	72186
AT	ATCC 25204	73354	53	72193
TG	ATCC 25204	73366	53	72208
CT	ATCC 25204	73370	53	72215
CT	ATCC 25204	73373	53	72218
GA	ATCC 25204	73376	53	72221
GC	ATCC 25204	73410	53	72255
CT	ATCC 25204	73424	53	72269
CT	ATCC 25204	73489	53	72334
GT	ATCC 25204	73511	53	72356
AG	ATCC 25204	73522	53	72367
CT	ATCC 25204	73530	53	72375
GT	ATCC 25204	73535	53	72380
CT	ATCC 25204	73595	53	72440
TC	ATCC 25204	73697	53	72542
GA	ATCC 25204	73702	53	72547
GA	ATCC 25204	73703	53	72548
AT	ATCC 25204	73732	53	72577
TC	ATCC 25204	73839	53	72684
GA	ATCC 25204	73863	53	72708
AT	ATCC 25204	73881	53	72726
GA	ATCC 25204	73945	53	72790
CG	ATCC 25204	73999	53	72844
CT	ATCC 25204	74096	53	72941
CT	ATCC 25204	74334	53	73179
TC	ATCC 25204	74855	53	73700
GC	ATCC 25204	74866	53	73711
CG	ATCC 25204	74889	53	73734
GA	ATCC 25204	74902	53	73747
TC	ATCC 25204	74916	53	73761
CT	ATCC 25204	75184	53	74029
GA	ATCC 25204	75434	53	74279
CT	ATCC 25204	75569	53	74414
TC	ATCC 25204	75608	53	74453
GA	ATCC 25204	75807	53	74652
AG	ATCC 25204	76083	53	74928
CT	ATCC 25204	76093	53	74938
TC	ATCC 25204	76179	53	75024
GA	ATCC 25204	76334	53	75179
GA	ATCC 25204	76376	53	75221
AT	ATCC 25204	76412	53	75257
AG	ATCC 25204	76442	53	75287
CA	ATCC 25204	76628	53	75473
GA	ATCC 25204	76637	53	75482
TG	ATCC 25204	76925	53	75770
AG	ATCC 25204	76934	53	75779
AT	ATCC 25204	77142	53	75987
TC	ATCC 25204	77281	53	76126
CT	ATCC 25204	77434	53	76279
TC	ATCC 25204	77581	53	76426
TC	ATCC 25204	77770	53	76615
GA	ATCC 25204	77969	53	76814
TC	ATCC 25204	78029	53	76874
AG	ATCC 25204	78693	53	77538
TC	ATCC 25204	78704	53	77549
AG	ATCC 25204	78725	53	77570
CT	ATCC 25204	78828	53	77673
CT	ATCC 25204	79037	53	77882
AG	ATCC 25204	79248	53	78093
CT	ATCC 25204	79738	53	78583
AT	ATCC 25204	79841	53	78686
CA	ATCC 25204	79912	53	78757
AG	ATCC 25204	80084	53	78929
TC	ATCC 25204	80501	53	79346
TC	ATCC 25204	80807	53	79652
TC	ATCC 25204	80913	53	79758
AG	ATCC 25204	81011	53	79856
AG	ATCC 25204	81314	53	80159
GA	ATCC 25204	81644	53	80489
GC	ATCC 25204	81956	53	80801
GT	ATCC 25204	82040	53	80885
TG	ATCC 25204	82397	53	81242
AG	ATCC 25204	82490	53	81335
AG	ATCC 25204	82492	53	81337
TG	ATCC 25204	82558	53	81403
CG	ATCC 25204	82569	53	81414
GC	ATCC 25204	82581	53	81426
GA	ATCC 25204	82595	53	81440
GA	ATCC 25204	82622	53	81467
CT	ATCC 25204	82657	53	81502
AT	ATCC 25204	82658	53	81503
GA	ATCC 25204	82769	53	81614
GA	ATCC 25204	82787	53	81632
GT	ATCC 25204	82867	53	81712
GA	ATCC 25204	82930	53	81775
CG	ATCC 25204	82936	53	81781
AG	ATCC 25204	82955	53	81800
CT	ATCC 25204	82975	53	81820
GA	ATCC 25204	82980	53	81825
GA	ATCC 25204	83113	53	81958
CT	ATCC 25204	83471	53	82317
CT	ATCC 25204	84083	53	82929
GA	ATCC 25204	84143	53	82989
TC	ATCC 25204	84185	53	83031
TC	ATCC 25204	84272	53	83118
GA	ATCC 25204	84620	53	83466
CT	ATCC 25204	84761	53	83607
GT	ATCC 25204	85088	53	83934
AG	ATCC 25204	85100	53	83946
GA	ATCC 25204	85315	53	84161
TC	ATCC 25204	85604	53	84450
CT	ATCC 25204	85717	53	84563
CT	ATCC 25204	85797	53	84643
AT	ATCC 25204	85810	53	84656
GA	ATCC 25204	85820	53	84666
GA	ATCC 25204	85962	53	84806
AG	ATCC 25204	85984	53	84828
GA	ATCC 25204	85985	53	84829
AG	ATCC 25204	86079	53	84923
AG	ATCC 25204	86518	53	85362
CT	ATCC 25204	86542	53	85386
AG	ATCC 25204	86551	53	85395
TC	ATCC 25204	86769	53	85613
AT	ATCC 25204	86778	53	85622
CT	ATCC 25204	86862	53	85706
GA	ATCC 25204	86962	53	85806
AG	ATCC 25204	87130	53	85974
TC	ATCC 25204	87755	53	86599
GA	ATCC 25204	88136	53	86980
TC	ATCC 25204	88537	53	87381
CT	ATCC 25204	88867	53	87711
CT	ATCC 25204	88954	53	87798
GA	ATCC 25204	89464	53	88308
CT	ATCC 25204	89728	53	88572
CT	ATCC 25204	89886	53	88730
TG	ATCC 25204	89908	53	88752
CT	ATCC 25204	90011	53	88855
GA	ATCC 25204	90092	53	88936
CT	ATCC 25204	90253	53	89097
TC	ATCC 25204	90303	53	89147
GA	ATCC 25204	90364	53	89208
TC	ATCC 25204	90409	53	89253
AC	ATCC 25204	90435	53	89279
TA	ATCC 25204	90492	53	89336
GA	ATCC 25204	90832	53	89676
AG	ATCC 25204	90838	53	89682
CT	ATCC 25204	91659	53	90503
AG	ATCC 25204	91776	53	90620
AG	ATCC 25204	91798	53	90642
AG	ATCC 25204	92371	53	91215
TC	ATCC 25204	92498	53	91342
AC	ATCC 25204	92538	53	91382
AG	ATCC 25204	92843	53	91687
CT	ATCC 25204	92894	53	91738
CT	ATCC 25204	93091	53	91935
AG	ATCC 25204	93118	53	91962
GA	ATCC 25204	93184	53	92028
TG	ATCC 25204	93190	53	92034
AG	ATCC 25204	93285	53	92129
CT	ATCC 25204	93570	53	92414
CG	ATCC 25204	93747	53	92591
AG	ATCC 25204	93800	53	92644
CG	ATCC 25204	93891	53	92735
GA	ATCC 25204	94223	53	93067
CT	ATCC 25204	94610	53	93454
GA	ATCC 25204	94706	53	93550
GA	ATCC 25204	95626	53	94470
CT	ATCC 25204	95645	53	94489
AG	ATCC 25204	95805	53	94649
GA	ATCC 25204	95823	53	94667
CT	ATCC 25204	96032	53	94876
TC	ATCC 25204	96137	53	94981
AG	ATCC 25204	96224	53	95068
TC	ATCC 25204	96305	53	95149
CT	ATCC 25204	97044	53	95888
TG	ATCC 25204	97399	53	96243
CT	ATCC 25204	98201	53	97045
CT	ATCC 25204	98927	53	97771
AG	ATCC 25204	99715	53	98559
GA	ATCC 25204	99983	53	98827
TC	ATCC 25204	100520	53	99364
GT	ATCC 25204	101142	53	99986
AG	ATCC 25204	101561	53	100405
CT	ATCC 25204	101786	53	100630
GC	ATCC 25204	101866	53	100710
GA	ATCC 25204	101980	53	100824
TC	ATCC 25204	103032	53	101876
TC	ATCC 25204	103173	53	102017
GT	ATCC 25204	103257	53	102101
TG	ATCC 25204	104075	53	102919
AG	ATCC 25204	104145	53	102989
GA	ATCC 25204	104166	53	103010
CT	ATCC 25204	104221	53	103065
TC	ATCC 25204	104480	53	103324
AG	ATCC 25204	104678	53	103522
TC	ATCC 25204	104781	53	103625
TA	ATCC 25204	105004	53	103848
TC	ATCC 25204	105067	53	103911
TA	ATCC 25204	105108	53	103952
CT	ATCC 25204	105235	53	104079
CT	ATCC 25204	105449	53	104293
CT	ATCC 25204	105509	53	104353
TC	ATCC 25204	105642	53	104486
AT	ATCC 25204	105678	53	104522
GA	ATCC 25204	105684	53	104528
TC	ATCC 25204	105738	53	104582
TC	ATCC 25204	106112	53	104956
CG	ATCC 25204	106156	53	105000
AG	ATCC 25204	106691	53	105535
AG	ATCC 25204	106905	53	105749
GA	ATCC 25204	107550	53	106394
TC	ATCC 25204	107762	53	106606
TC	ATCC 25204	108083	53	106927
GT	ATCC 25204	108097	53	106941
GA	ATCC 25204	108399	53	107243
GA	ATCC 25204	108409	53	107253
AG	ATCC 25204	108428	53	107272
TC	ATCC 25204	108470	53	107314
AT	ATCC 25204	108694	53	107538
CG	ATCC 25204	108940	53	107784
AT	ATCC 25204	109018	53	107862
TC	ATCC 25204	109036	53	107880
CT	ATCC 25204	110944	53	109788
TC	ATCC 25204	111324	53	110168
CT	ATCC 25204	111846	53	110690
TC	ATCC 25204	113371	53	112215
AG	ATCC 25204	113670	53	112514
AG	ATCC 25204	113869	53	112713
AG	ATCC 25204	113936	53	112780
CT	ATCC 25204	114167	53	113011
AT	ATCC 25204	114629	53	113473
CT	ATCC 25204	114671	53	113515
GA	ATCC 25204	114815	53	113659
AG	ATCC 25204	115104	53	113948
GT	ATCC 25204	115165	53	114009
AG	ATCC 25204	115183	53	114027
TC	ATCC 25204	115781	53	114625
AG	ATCC 25204	115835	53	114679
GT	ATCC 25204	115868	53	114712
TC	ATCC 25204	115969	53	114813
GC	ATCC 25204	116002	53	114846
GA	ATCC 25204	116030	53	114874
TC	ATCC 25204	116220	53	115064
TC	ATCC 25204	116236	53	115080
CT	ATCC 25204	116242	53	115086
CT	ATCC 25204	116265	53	115109
CT	ATCC 25204	116269	53	115113
CT	ATCC 25204	116341	53	115185
AG	ATCC 25204	116343	53	115187
TC	ATCC 25204	116430	53	115274
TC	ATCC 25204	116441	53	115285
CT	ATCC 25204	116497	53	115341
GA	ATCC 25204	116936	53	115780
AG	ATCC 25204	117064	53	115908
CT	ATCC 25204	117199	53	116043
TC	ATCC 25204	117435	53	116279
GA	ATCC 25204	117562	53	116406
GA	ATCC 25204	117670	53	116514
GA	ATCC 25204	117742	53	116586
TC	ATCC 25204	117759	53	116603
GC	ATCC 25204	118052	53	116896
AC	ATCC 25204	118055	53	116899
TC	ATCC 25204	118191	53	117035
GC	ATCC 25204	118198	53	117042
GA	ATCC 25204	118247	53	117091
GA	ATCC 25204	118431	53	117275
CT	ATCC 25204	118550	53	117394
TC	ATCC 25204	119197	53	118041
TC	ATCC 25204	119251	53	118095
CT	ATCC 25204	120284	53	119136
CT	ATCC 25204	120641	53	119493
TC	ATCC 25204	120649	53	119501
CA	ATCC 25204	121247	53	120099
GA	ATCC 25204	121272	53	120124
GA	ATCC 25204	121550	53	120402
AT	ATCC 25204	121633	53	120485
AG	ATCC 25204	121684	53	120536
TC	ATCC 25204	121732	53	120584
GA	ATCC 25204	122027	53	120879
GT	ATCC 25204	122228	53	121080
TG	ATCC 25204	122242	53	121094
GA	ATCC 25204	122625	53	121477
GA	ATCC 25204	122799	53	121651
TC	ATCC 25204	122862	53	121714
GT	ATCC 25204	122989	53	121841
GA	ATCC 25204	123129	53	121981
CA	ATCC 25204	123281	53	122133
AG	ATCC 25204	123539	53	122391
TC	ATCC 25204	123575	53	122427
AT	ATCC 25204	123805	53	122657
GA	ATCC 25204	124046	53	122898
TC	ATCC 25204	124239	53	123091
GA	ATCC 25204	124494	53	123346
AG	ATCC 25204	124925	53	123777
AG	ATCC 25204	124955	53	123807
GA	ATCC 25204	124980	53	123832
AG	ATCC 25204	125018	53	123870
CT	ATCC 25204	125115	53	123967
CT	ATCC 25204	125603	53	124455
AG	ATCC 25204	125645	53	124497
GC	ATCC 25204	125922	53	124774
GA	ATCC 25204	125989	53	124841
TC	ATCC 25204	126209	53	125061
TG	ATCC 25204	126743	53	125595
AC	ATCC 25204	126880	53	125732
AG	ATCC 25204	127023	53	125875
CT	ATCC 25204	127389	53	126241
GA	ATCC 25204	127911	53	126763
GA	ATCC 25204	128365	53	127217
TC	ATCC 25204	128374	53	127226
TG	ATCC 25204	128424	53	127276
TC	ATCC 25204	128443	53	127295
GA	ATCC 25204	128560	53	127412
TC	ATCC 25204	128647	53	127499
AG	ATCC 25204	128760	53	127612
CT	ATCC 25204	128795	53	127647
AG	ATCC 25204	128804	53	127656
GA	ATCC 25204	128909	53	127761
GT	ATCC 25204	128969	53	127821
GA	ATCC 25204	129602	53	128454
AT	ATCC 25204	130549	53	129401
CT	ATCC 25204	130552	53	129404
GA	ATCC 25204	130947	53	129799
CT	ATCC 25204	131259	53	130111
GA	ATCC 25204	131739	53	130591
AC	ATCC 25204	131912	53	130764
TC	ATCC 25204	131940	53	130792
AG	ATCC 25204	132102	53	130954
CT	ATCC 25204	132359	53	131211
CT	ATCC 25204	132363	53	131215
CT	ATCC 25204	132738	53	131590
AG	ATCC 25204	132796	53	131648
CT	ATCC 25204	132853	53	131705
TG	ATCC 25204	133231	53	132083
GA	ATCC 25204	133247	53	132099
AC	ATCC 25204	133451	53	132303
AG	ATCC 25204	133563	53	132415
AG	ATCC 25204	133656	53	132508
GA	ATCC 25204	133753	53	132605
AG	ATCC 25204	133870	53	132722
TC	ATCC 25204	134151	53	133003
GA	ATCC 25204	135124	53	133976
GT	ATCC 25204	135285	53	134137
TC	ATCC 25204	135543	53	134395
CG	ATCC 25204	135598	53	134450
TC	ATCC 25204	135751	53	134603
AG	ATCC 25204	135773	53	134625
CT	ATCC 25204	135795	53	134647
CT	ATCC 25204	136070	53	134922
TC	ATCC 25204	136247	53	135099
CT	ATCC 25204	136286	53	135138
TC	ATCC 25204	136344	53	135196
TC	ATCC 25204	136568	53	135420
GA	ATCC 25204	136618	53	135470
AG	ATCC 25204	137049	53	135901
AC	ATCC 25204	137104	53	135956
GA	ATCC 25204	137172	53	136024
AC	ATCC 25204	137344	53	136196
CT	ATCC 25204	137835	53	136687
TC	ATCC 25204	137872	53	136724
TC	ATCC 25204	138022	53	136874
AC	ATCC 25204	138518	53	137370
TC	ATCC 25204	138701	53	137553
CT	ATCC 25204	139394	53	138246
TA	ATCC 25204	139407	53	138259
CT	ATCC 25204	139412	53	138264
AG	ATCC 25204	139654	53	138506
GA	ATCC 25204	139765	53	138617
GA	ATCC 25204	140083	53	138935
TA	ATCC 25204	140404	53	139256
TA	ATCC 25204	140405	53	139257
AG	ATCC 25204	140483	53	139334
AT	ATCC 25204	140492	53	139343
AG	ATCC 25204	140534	53	139388
GA	ATCC 25204	140579	53	139433
TG	ATCC 25204	140587	53	139442
AT	ATCC 25204	140628	53	139483
TC	ATCC 25204	140659	53	139514
TC	ATCC 25204	140661	53	139516
TC	ATCC 25204	140725	53	139580
CT	ATCC 25204	140728	53	139583
AT	ATCC 25204	140729	53	139584
GA	ATCC 25204	140747	53	139602
CT	ATCC 25204	140766	53	139620
CT	ATCC 25204	140796	53	139652
AG	ATCC 25204	140815	53	139671
AG	ATCC 25204	140816	53	139672
GC	ATCC 25204	140819	53	139675
TC	ATCC 25204	140844	53	139700
AG	ATCC 25204	140859	53	139715
CT	ATCC 25204	140876	53	139732
GA	ATCC 25204	140898	53	139754
GT	ATCC 25204	140899	53	139755
CT	ATCC 25204	140935	53	139791
CT	ATCC 25204	140957	53	139813
CT	ATCC 25204	140959	53	139815
GC	ATCC 25204	141017	53	139874
CT	ATCC 25204	141018	53	139875
GA	ATCC 25204	141045	53	139902
CT	ATCC 25204	141090	53	139947
AT	ATCC 25204	141091	53	139948
AG	ATCC 25204	141103	53	139975
TC	ATCC 25204	141111	53	139983
GC	ATCC 25204	141128	53	140000
TA	ATCC 25204	141130	53	140002
CT	ATCC 25204	141222	53	140094
AG	ATCC 25204	141246	53	140118
TC	ATCC 25204	141264	53	140136
CG	ATCC 25204	141309	53	140181
TG	ATCC 25204	141332	53	140204
AG	ATCC 25204	141443	53	140315
AT	ATCC 25204	141463	53	140335
CT	ATCC 25204	141466	53	140338
TA	ATCC 25204	141469	53	140341
GA	ATCC 25204	141473	53	140345
AC	ATCC 25204	141474	53	140346
AT	ATCC 25204	141480	53	140352
TA	ATCC 25204	141484	53	140356
TC	ATCC 25204	141485	53	140357
GA	ATCC 25204	141487	53	140359
TA	ATCC 25204	141515	53	140387
AG	ATCC 25204	141517	53	140389
CT	ATCC 25204	141548	53	140420
GA	ATCC 25204	141558	53	140430
CT	ATCC 25204	141571	53	140443
AG	ATCC 25204	141595	53	140467
TC	ATCC 25204	141620	53	140497
CT	ATCC 25204	141621	53	140498
AT	ATCC 25204	141625	53	140502
TA	ATCC 25204	141628	53	140505
TC	ATCC 25204	141630	53	140507
GA	ATCC 25204	141631	53	140508
TA	ATCC 25204	141661	53	140538
GA	ATCC 25204	141718	53	140595
TC	ATCC 25204	141737	53	140614
CT	ATCC 25204	142214	53	141091
GA	ATCC 25204	142377	53	141254
CG	ATCC 25204	142766	53	141643
AT	ATCC 25204	143289	53	142166
AT	ATCC 25204	143290	53	142167
TA	ATCC 25204	143450	53	142327
AG	ATCC 25204	143576	53	142453
CT	ATCC 25204	143683	53	142560
GA	ATCC 25204	143774	53	142651
GA	ATCC 25204	143834	53	142711
TC	ATCC 25204	143936	53	142813
TC	ATCC 25204	144035	53	142912
AG	ATCC 25204	144340	53	143217
TC	ATCC 25204	144848	53	143725
AG	ATCC 25204	144870	53	143747
GA	ATCC 25204	144998	53	143875
GA	ATCC 25204	145183	53	144060
AT	ATCC 25204	145323	53	144200
AG	ATCC 25204	145804	53	144681
TC	ATCC 25204	145812	53	144689
CG	ATCC 25204	145845	53	144722
AG	ATCC 25204	145944	53	144821
AG	ATCC 25204	146124	53	145001
TC	ATCC 25204	146245	53	145122
CT	ATCC 25204	146334	53	145211
CT	ATCC 25204	146352	53	145229
GA	ATCC 25204	146445	53	145322
TC	ATCC 25204	146564	53	145441
CT	ATCC 25204	146682	53	145559
CT	ATCC 25204	146960	53	145837
GA	ATCC 25204	147048	53	145925
TC	ATCC 25204	147107	53	145984
GC	ATCC 25204	147167	53	146044
GA	ATCC 25204	147210	53	146087
GA	ATCC 25204	147281	53	146158
CT	ATCC 25204	147287	53	146164
TG	ATCC 25204	147474	53	146351
TC	ATCC 25204	147545	53	146422
TC	ATCC 25204	148126	53	147003
CA	ATCC 25204	148503	53	147380
AG	ATCC 25204	148852	53	147729
AG	ATCC 25204	148918	53	147795
AG	ATCC 25204	148971	53	147848
GA	ATCC 25204	148975	53	147852
TC	ATCC 25204	148987	53	147864
GA	ATCC 25204	149005	53	147882
TC	ATCC 25204	149064	53	147941
AG	ATCC 25204	149082	53	147959
GA	ATCC 25204	149262	53	148139
CT	ATCC 25204	149757	53	148634
GA	ATCC 25204	149763	53	148640
AG	ATCC 25204	149928	53	148805
CT	ATCC 25204	150274	53	149151
AG	ATCC 25204	150365	53	149242
TA	ATCC 25204	150638	53	149515
GA	ATCC 25204	150656	53	149533
AG	ATCC 25204	150771	53	149648
CT	ATCC 25204	151274	53	150151
TG	ATCC 25204	151397	53	150274
TC	ATCC 25204	151569	53	150446
GA	ATCC 25204	151984	53	150861
GA	ATCC 25204	152241	53	151118
AG	ATCC 25204	152635	53	151512
AG	ATCC 25204	152823	53	151700
AG	ATCC 25204	153105	53	151982
TC	ATCC 25204	153335	53	152212
TC	ATCC 25204	153343	53	152220
TC	ATCC 25204	153396	53	152273
TC	ATCC 25204	153420	53	152297
GC	ATCC 25204	153460	53	152337
GA	ATCC 25204	153474	53	152351
TG	ATCC 25204	153617	53	152494
CT	ATCC 25204	153638	53	152515
GA	ATCC 25204	153705	53	152582
GA	ATCC 25204	153942	53	152819
TC	ATCC 25204	154164	53	153041
TG	ATCC 25204	154213	53	153090
TC	ATCC 25204	154218	53	153095
AG	ATCC 25204	154234	53	153111
TC	ATCC 25204	154236	53	153113
GA	ATCC 25204	154243	53	153120
TC	ATCC 25204	154474	53	153342
TC	ATCC 25204	154478	53	153346
AG	ATCC 25204	155373	53	154226
GA	ATCC 25204	155376	53	154229
AT	ATCC 25204	155390	53	154243
GA	ATCC 25204	155596	53	154449
AG	ATCC 25204	155623	53	154476
CG	ATCC 25204	155945	53	154798
AC	ATCC 25204	156440	53	155293
CT	ATCC 25204	156565	53	155418
TC	ATCC 25204	156728	53	155581
AG	ATCC 25204	156885	53	155738
CT	ATCC 25204	156893	53	155746
GA	ATCC 25204	156944	53	155797
TC	ATCC 25204	156955	53	155808
AG	ATCC 25204	157050	53	155903
CT	ATCC 25204	157142	53	155995
AG	ATCC 25204	157447	53	156300
AG	ATCC 25204	157466	53	156319
TC	ATCC 25204	157736	53	156589
GA	ATCC 25204	157773	53	156626
CT	ATCC 25204	157793	53	156646
CT	ATCC 25204	157958	53	156811
TC	ATCC 25204	158357	53	157210
TC	ATCC 25204	158736	53	157589
CT	ATCC 25204	158776	53	157629
GA	ATCC 25204	158941	53	157794
GA	ATCC 25204	159236	53	158089
CT	ATCC 25204	159494	53	158346
TC	ATCC 25204	159662	53	158514
AG	ATCC 25204	159866	53	158718
CT	ATCC 25204	159896	53	158748
CT	ATCC 25204	160059	53	158911
AG	ATCC 25204	160217	53	159069
GA	ATCC 25204	160364	53	159216
AG	ATCC 25204	160670	53	159522
CT	ATCC 25204	160727	53	159580
TA	ATCC 25204	160770	53	159623
CT	ATCC 25204	160894	53	159753
CT	ATCC 25204	161388	53	160247
GA	ATCC 25204	161418	53	160277
TC	ATCC 25204	161419	53	160278
CT	ATCC 25204	161621	53	160480
GT	ATCC 25204	161801	53	160660
GA	ATCC 25204	161802	53	160661
TC	ATCC 25204	161858	53	160717
GA	ATCC 25204	162005	53	160864
AG	ATCC 25204	162523	53	161382
GA	ATCC 25204	163250	53	162109
TC	ATCC 25204	163321	53	162180
AT	ATCC 25204	163903	53	162761
AG	ATCC 25204	164334	53	163187
TC	ATCC 25204	164576	53	163429
TC	ATCC 25204	164581	53	163434
CT	ATCC 25204	165016	53	163869
GT	ATCC 25204	165039	53	163892
AT	ATCC 25204	165132	53	163985
AG	ATCC 25204	165548	53	164401
CT	ATCC 25204	166248	53	165101
CT	ATCC 25204	166351	53	165204
CT	ATCC 25204	166440	53	165293
AC	ATCC 25204	166564	53	165417
TC	ATCC 25204	166989	53	165842
AG	ATCC 25204	167054	53	165907
TA	ATCC 25204	167443	53	166296
AG	ATCC 25204	167511	53	166364
GA	ATCC 25204	167520	53	166373
CT	ATCC 25204	167558	53	166411
TC	ATCC 25204	167615	53	166468
AG	ATCC 25204	167866	53	166719
AG	ATCC 25204	167994	53	166847
GT	ATCC 25204	168062	53	166915
TC	ATCC 25204	168226	53	167079
AG	ATCC 25204	168336	53	167189
AT	ATCC 25204	168338	53	167191
CT	ATCC 25204	168416	53	167269
TC	ATCC 25204	168432	53	167285
TC	ATCC 25204	168455	53	167308
AG	ATCC 25204	168903	53	167756
CT	ATCC 25204	168963	53	167816
AC	ATCC 25204	169017	53	167870
AG	ATCC 25204	169280	53	168133
AG	ATCC 25204	169475	53	168328
GA	ATCC 25204	169530	53	168383
AG	ATCC 25204	169837	53	168690
AG	ATCC 25204	169869	53	168722
AG	ATCC 25204	169870	53	168723
TC	ATCC 25204	170493	53	169346
AG	ATCC 25204	170899	53	169752
CT	ATCC 25204	171059	53	169912
AG	ATCC 25204	171231	53	170084
CT	ATCC 25204	171321	53	170174
GC	ATCC 25204	171502	53	170355
GA	ATCC 25204	171509	53	170362
TC	ATCC 25204	172420	53	171273
GA	ATCC 25204	172447	53	171300
TC	ATCC 25204	172633	53	171486
GA	ATCC 25204	172662	53	171515
CT	ATCC 25204	172663	53	171516
AT	ATCC 25204	175122	53	171572
TA	ATCC 25204	175125	53	171575
TC	ATCC 25204	175126	53	171576
GA	ATCC 25204	175130	53	171580
TC	ATCC 25204	175133	53	171583
GT	ATCC 25204	175140	53	171590
GT	ATCC 25204	175145	53	171595
TC	ATCC 25204	175154	53	171604
TA	ATCC 25204	175158	53	171608
TG	ATCC 25204	175159	53	171609
CT	ATCC 25204	175166	53	171616
AG	ATCC 25204	175167	53	171617
AT	ATCC 25204	175170	53	171620
TA	ATCC 25204	175179	53	171629
CT	ATCC 25204	175188	53	171638
TG	ATCC 25204	175192	53	171642
GA	ATCC 25204	175193	53	171643
AC	ATCC 25204	175197	53	171647
TC	ATCC 25204	175298	53	171748
CT	ATCC 25204	175315	53	171765
TC	ATCC 25204	175322	53	171772
AG	ATCC 25204	175389	53	171839
TC	ATCC 25204	175465	53	171915
TC	ATCC 25204	175469	53	171919
AG	ATCC 25204	175540	53	171990
CT	ATCC 25204	175593	53	172043
TC	ATCC 25204	175609	53	172059
GA	ATCC 25204	175665	53	172115
TC	ATCC 25204	175874	53	172324
GA	ATCC 25204	175914	53	172364
CT	ATCC 25204	175992	53	172442
GA	ATCC 25204	176007	53	172457
TC	ATCC 25204	176033	53	172483
GA	ATCC 25204	176112	53	172562
CT	ATCC 25204	176127	53	172577
AT	ATCC 25204	176139	53	172589
CG	ATCC 25204	176168	53	172618
TC	ATCC 25204	176196	53	172646
GA	ATCC 25204	176270	53	172720
GA	ATCC 25204	176277	53	172727
CT	ATCC 25204	176354	53	172804
CG	ATCC 25204	176418	53	172868
TC	ATCC 25204	176467	53	172892
AT	ATCC 25204	176471	53	172896
TA	ATCC 25204	176473	53	172898
TA	ATCC 25204	176474	53	172899
AG	ATCC 25204	176476	53	172901
CA	ATCC 25204	176480	53	172905
AG	ATCC 25204	176495	53	172920
AG	ATCC 25204	176501	53	172926
AT	ATCC 25204	176504	53	172929
AG	ATCC 25204	176512	53	172937
AG	ATCC 25204	176516	53	172941
TC	ATCC 25204	176520	53	172945
TC	ATCC 25204	176529	53	172954
AT	ATCC 25204	176530	53	172955
AG	ATCC 25204	176537	53	172962
CA	ATCC 25204	176546	53	172971
TA	ATCC 25204	176549	53	172974
AG	ATCC 25204	176551	53	172976
TC	ATCC 25204	176552	53	172977
CT	ATCC 25204	176564	53	172989
AG	ATCC 25204	176569	53	172994
GA	ATCC 25204	176570	53	172995
AG	ATCC 25204	176573	53	172998
TA	ATCC 25204	176576	53	173001
GA	ATCC 25204	176582	53	173007
TG	ATCC 25204	176586	53	173011
TA	ATCC 25204	176587	53	173012
GT	ATCC 25204	176590	53	173015
AT	ATCC 25204	176600	53	173025
AG	ATCC 25204	176606	53	173031
TC	ATCC 25204	176620	53	173045
CT	ATCC 25204	176623	53	173048
TC	ATCC 25204	176624	53	173049
CT	ATCC 25204	176629	53	173054
AG	ATCC 25204	176636	53	173061
AT	ATCC 25204	176639	53	173064
CT	ATCC 25204	176642	53	173067
GA	ATCC 25204	176648	53	173073
TA	ATCC 25204	176660	53	173085
AG	ATCC 25204	176662	53	173087
TC	ATCC 25204	176663	53	173088
CT	ATCC 25204	176665	53	173090
TG	ATCC 25204	176667	53	173092
TA	ATCC 25204	176672	53	173097
CT	ATCC 25204	176683	53	173105
TC	ATCC 25204	176687	53	173109
GA	ATCC 25204	176691	53	173113
CA	ATCC 25204	176692	53	173114
AG	ATCC 25204	176694	53	173116
AT	ATCC 25204	176697	53	173119
GA	ATCC 25204	176698	53	173120
TC	ATCC 25204	176701	53	173126
CT	ATCC 25204	176702	53	173127
TA	ATCC 25204	176704	53	173129
AG	ATCC 25204	176706	53	173131
CT	ATCC 25204	176707	53	173132
TC	ATCC 25204	176710	53	173135
AT	ATCC 25204	176713	53	173138
AG	ATCC 25204	176729	53	173154
TA	ATCC 25204	176732	53	173157
AG	ATCC 25204	176735	53	173160
TC	ATCC 25204	176893	53	173318
AG	ATCC 25204	176968	53	173393
GT	ATCC 25204	177355	53	173780
TA	ATCC 25204	177419	53	173844
AG	ATCC 25204	177461	53	173886
CT	ATCC 25204	177534	53	173959
GA	ATCC 25204	177587	53	174012
CG	ATCC 25204	177791	53	174217
AG	ATCC 25204	177811	53	174237
AG	ATCC 25204	178160	53	174586
TC	ATCC 25204	178388	53	174814
TC	ATCC 25204	178719	53	175145
TC	ATCC 25204	179025	53	175451
CT	ATCC 25204	179049	53	175475
CG	ATCC 25204	179100	53	175526
AC	ATCC 25204	179123	53	175549
AG	ATCC 25204	179338	53	175764
GA	ATCC 25204	179388	53	175814
GA	ATCC 25204	179436	53	175862
CT	ATCC 25204	179749	53	176176
TG	ATCC 25204	179750	53	176177
CT	ATCC 25204	179758	53	176185
CT	ATCC 25204	184892	53	176219
GA	ATCC 25204	184949	53	176276
CT	ATCC 25204	185036	53	176363
AG	ATCC 25204	185223	53	176550
GA	ATCC 25204	185340	53	176667
GA	ATCC 25204	185545	53	176872
CG	ATCC 25204	185590	53	176917
AG	ATCC 25204	185652	53	176979
AG	ATCC 25204	185926	53	177251
GA	ATCC 25204	185936	53	177261
AG	ATCC 25204	185998	53	177323
GA	ATCC 25204	186183	53	177508
CA	ATCC 25204	186204	53	177529
GC	ATCC 25204	186319	53	177644
TC	ATCC 25204	186336	53	177661
CA	ATCC 25204	186337	53	177662
CT	ATCC 25204	186506	53	177831
AG	ATCC 25204	186567	53	177892
GA	ATCC 25204	186570	53	177895
AG	ATCC 25204	186643	53	177968
GA	ATCC 25204	186686	53	178011
GC	ATCC 25204	186712	53	178039
CT	ATCC 25204	186745	53	178072
GT	ATCC 25204	187326	53	178653
TC	ATCC 25204	187342	53	178669
AT	ATCC 25204	187369	53	178696
TC	ATCC 25204	187523	53	178850
TC	ATCC 25204	187657	53	178984
GA	ATCC 25204	187695	53	179022
CT	ATCC 25204	187843	53	179170
AC	ATCC 25204	188062	53	179389
TC	ATCC 25204	188086	53	179413
AC	ATCC 25204	188122	53	179449
TC	ATCC 25204	188572	53	179899
TC	ATCC 25204	188662	53	179989
GA	ATCC 25204	188687	53	180014
CT	ATCC 25204	188986	53	180313
CT	ATCC 25204	189049	53	180376
AG	ATCC 25204	189173	53	180500
TC	ATCC 25204	189259	53	180586
TC	ATCC 25204	189279	53	180606
AG	ATCC 25204	189807	53	181134
CT	ATCC 25204	190025	53	181352
CT	ATCC 25204	190261	53	181588
AG	ATCC 25204	190403	53	181730
CT	ATCC 25204	190406	53	181733
GA	ATCC 25204	190594	53	181921
CA	ATCC 25204	190816	53	182143
AG	ATCC 25204	190971	53	182298
TC	ATCC 25204	191188	53	182515
GA	ATCC 25204	191627	53	182954
GA	ATCC 25204	191998	53	183325
GA	ATCC 25204	192058	53	183385
AT	ATCC 25204	192588	53	183915
AC	ATCC 25204	192923	53	184250
GT	ATCC 25204	193014	53	184341
AG	ATCC 25204	193032	53	184359
CT	ATCC 25204	193044	53	184371
CT	ATCC 25204	193306	53	184633
CT	ATCC 25204	193395	53	184722
AG	ATCC 25204	193532	53	184859
AG	ATCC 25204	193538	53	184865
TC	ATCC 25204	193607	53	184934
AG	ATCC 25204	193663	53	184990
TC	ATCC 25204	193854	53	185181
TC	ATCC 25204	194011	53	185338
TC	ATCC 25204	194107	53	185435
TC	ATCC 25204	194135	53	185463
GT	ATCC 25204	194198	53	185526
GA	ATCC 25204	194233	53	185561
AG	ATCC 25204	194265	53	185593
GA	ATCC 25204	194316	53	185644
AG	ATCC 25204	194361	53	185689
GA	ATCC 25204	194364	53	185692
GA	ATCC 25204	194451	53	185779
TC	ATCC 25204	194469	53	185797
AG	ATCC 25204	194484	53	185812
AG	ATCC 25204	194503	53	185831
AT	ATCC 25204	194519	53	185847
AG	ATCC 25204	194548	53	185876
CT	ATCC 25204	194551	53	185879
CT	ATCC 25204	194722	53	186050
AG	ATCC 25204	195015	53	186343
AG	ATCC 25204	195372	53	186700
TG	ATCC 25204	195681	53	187009
GA	ATCC 25204	195769	53	187097
CT	ATCC 25204	195785	53	187113
AG	ATCC 25204	195880	53	187208
AG	ATCC 25204	195906	53	187234
AG	ATCC 25204	196029	53	187357
GC	ATCC 25204	196068	53	187396
GA	ATCC 25204	196230	53	187558
TG	ATCC 25204	196307	53	187635
TG	ATCC 25204	196319	53	187647
TC	ATCC 25204	196330	53	187658
TG	ATCC 25204	196395	53	187723
CT	ATCC 25204	196419	53	187747
GT	ATCC 25204	196970	53	188298
CT	ATCC 25204	197015	53	188343
CA	ATCC 25204	197060	53	188388
AG	ATCC 25204	197062	53	188390
CT	ATCC 25204	197067	53	188395
AG	ATCC 25204	197186	53	188514
AC	ATCC 25204	197383	53	188711
GA	ATCC 25204	197384	53	188712
AG	ATCC 25204	197387	53	188715
TG	ATCC 25204	197396	53	188724
CT	ATCC 25204	197536	53	188864
TC	ATCC 25204	197677	53	189005
CT	ATCC 25204	197968	53	189296
GC	ATCC 25204	197973	53	189301
GA	ATCC 25204	198178	53	189506
AG	ATCC 25204	198285	53	189613
GA	ATCC 25204	198368	53	189696
GA	ATCC 25204	198479	53	189807
TC	ATCC 25204	198697	53	190025
TC	ATCC 25204	198827	53	190155
TC	ATCC 25204	198972	53	190300
GC	ATCC 25204	198983	53	190311
AT	ATCC 25204	198995	53	190323
AG	ATCC 25204	199010	53	190338
AG	ATCC 25204	199330	53	190658
CG	ATCC 25204	199627	53	190955
AG	ATCC 25204	199750	53	191078
CT	ATCC 25204	199967	53	191294
TA	ATCC 25204	199969	53	191296
CT	ATCC 25204	200025	53	191351
AG	ATCC 25204	200158	53	191484
CT	ATCC 25204	200174	53	191500
CG	ATCC 25204	209310	53	191547
CT	ATCC 25204	209384	53	191621
TC	ATCC 25204	209387	53	191624
CT	ATCC 25204	209391	53	191628
GC	ATCC 25204	209426	53	191663
CT	ATCC 25204	209435	53	191672
TC	ATCC 25204	209468	53	191705
CG	ATCC 25204	209535	53	191772
TG	ATCC 25204	209551	53	191788
CT	ATCC 25204	209568	53	191805
CT	ATCC 25204	209645	53	191882
TC	ATCC 25204	209659	53	191896
AG	ATCC 25204	209697	53	191934
TC	ATCC 25204	209744	53	191981
CT	ATCC 25204	209778	53	192015
TC	ATCC 25204	209855	53	192092
AC	ATCC 25204	209856	53	192093
TG	ATCC 25204	210005	53	192242
AC	ATCC 25204	210052	53	192289
AG	ATCC 25204	210053	53	192290
GT	ATCC 25204	210157	53	192394
GT	ATCC 25204	210181	53	192418
CT	ATCC 25204	210197	53	192434
GC	ATCC 25204	210213	53	192450
TC	ATCC 25204	210214	53	192451
GA	ATCC 25204	210243	53	192480
TC	ATCC 25204	210246	53	192483
CT	ATCC 25204	210265	53	192502
GC	ATCC 25204	210266	53	192503
AG	ATCC 25204	210297	53	192534
TC	ATCC 25204	210339	53	192576
AC	ATCC 25204	210365	53	192602
AG	ATCC 25204	210409	53	192646
TC	ATCC 25204	210411	53	192648
CG	ATCC 25204	210418	53	192655
TC	ATCC 25204	210445	53	192682
GA	ATCC 25204	210608	53	192845
GA	ATCC 25204	210779	53	193016
GA	ATCC 25204	210789	53	193026
TC	ATCC 25204	210797	53	193034
AG	ATCC 25204	210813	53	193050
TC	ATCC 25204	210833	53	193070
CT	ATCC 25204	210871	53	193108
TA	ATCC 25204	210891	53	193128
GC	ATCC 25204	210985	53	193221
CT	ATCC 25204	211007	53	193243
AG	ATCC 25204	211098	53	193334
AG	ATCC 25204	211108	53	193344
CT	ATCC 25204	211151	53	193387
AG	ATCC 25204	211350	53	193586
AG	ATCC 25204	211351	53	193587
TC	ATCC 25204	211470	53	193706
GA	ATCC 25204	211848	53	194084
GA	ATCC 25204	211893	53	194129
TC	ATCC 25204	212370	53	194606
CT	ATCC 25204	212378	53	194614
TC	ATCC 25204	212647	53	194883
CT	ATCC 25204	212831	53	195067
CT	ATCC 25204	212842	53	195078
GA	ATCC 25204	213462	53	195698
AG	ATCC 25204	213476	53	195712
CT	ATCC 25204	213504	53	195740
AG	ATCC 25204	213527	53	195763
AC	ATCC 25204	213788	53	196024
GA	ATCC 25204	214070	53	196306
TC	ATCC 25204	214166	53	196402
TC	ATCC 25204	214259	53	196495
AG	ATCC 25204	214349	53	196585
AT	ATCC 25204	214418	53	196654
CG	ATCC 25204	214597	53	196833
AG	ATCC 25204	214903	53	197139
GT	ATCC 25204	215268	53	197504
AG	ATCC 25204	215547	53	197783
AC	ATCC 25204	215771	53	198007
TG	ATCC 25204	215778	53	198014
TG	ATCC 25204	215822	53	198058
CT	ATCC 25204	215906	53	198142
TC	ATCC 25204	215927	53	198163
CT	ATCC 25204	216090	53	198326
CT	ATCC 25204	216508	53	198744
CG	ATCC 25204	216975	53	199211
GA	ATCC 25204	217185	53	199421
GA	ATCC 25204	217378	53	199614
GT	ATCC 25204	217533	53	199769
GA	ATCC 25204	217549	53	199785
TC	ATCC 25204	217567	53	199803
AG	ATCC 25204	217983	53	200219
CT	ATCC 25204	218093	53	200329
AT	ATCC 25204	218210	53	200446
CT	ATCC 25204	218243	53	200479
AT	ATCC 25204	218300	53	200536
AG	ATCC 25204	218600	53	200836
CT	ATCC 25204	218624	53	200860
CT	ATCC 25204	218735	53	200971
AG	ATCC 25204	219083	53	201319
TA	ATCC 25204	219085	53	201321
TC	ATCC 25204	219253	53	201489
TA	ATCC 25204	219280	53	201516
GA	ATCC 25204	219473	53	201709
AG	ATCC 25204	219484	53	201720
CA	ATCC 25204	219639	53	201875
CA	ATCC 25204	219796	53	202032
AG	ATCC 25204	219868	53	202104
AG	ATCC 25204	219925	53	202161
CT	ATCC 25204	220130	53	202366
CT	ATCC 25204	220288	53	202524
AG	ATCC 25204	220310	53	202546
TC	ATCC 25204	220330	53	202566
CA	ATCC 25204	220449	53	202685
GT	ATCC 25204	220451	53	202687
AG	ATCC 25204	220493	53	202729
TC	ATCC 25204	220503	53	202739
CT	ATCC 25204	220518	53	202754
CA	ATCC 25204	220907	53	203143
TC	ATCC 25204	221177	53	203413
CT	ATCC 25204	221321	53	203557
GT	ATCC 25204	221371	53	203607
GA	ATCC 25204	221386	53	203622
CG	ATCC 25204	221527	53	203763
TC	ATCC 25204	221528	53	203764
TC	ATCC 25204	221719	53	203955
GA	ATCC 25204	221953	53	204189
AG	ATCC 25204	222304	53	204540
TC	ATCC 25204	222492	53	204728
GA	ATCC 25204	222717	53	204953
CT	ATCC 25204	222842	53	205078
AT	ATCC 25204	222878	53	205114
AG	ATCC 25204	223016	53	205252
GA	ATCC 25204	223098	53	205334
GA	ATCC 25204	223449	53	205685
AG	ATCC 25204	223536	53	205772
CT	ATCC 25204	223538	53	205774
TC	ATCC 25204	223566	53	205802
AG	ATCC 25204	223608	53	205844
GC	ATCC 25204	223791	53	206027
TC	ATCC 25204	224044	53	206280
GT	ATCC 25204	224153	53	206389
CT	ATCC 25204	224486	53	206722
TC	ATCC 25204	224487	53	206723
TC	ATCC 25204	224621	53	206857
TC	ATCC 25204	224897	53	207133
GT	ATCC 25204	224984	53	207220
TC	ATCC 25204	225143	53	207379
GA	ATCC 25204	225445	53	207681
GA	ATCC 25204	225552	53	207788
TC	ATCC 25204	225611	53	207847
TC	ATCC 25204	225614	53	207850
GA	ATCC 25204	225734	53	207970
TC	ATCC 25204	226253	53	208489
CT	ATCC 25204	226314	53	208550
GA	ATCC 25204	226512	53	208748
CT	ATCC 25204	227077	53	209313
CT	ATCC 25204	227174	53	209410
AG	ATCC 25204	227389	53	209625
GT	ATCC 25204	228068	53	210304
GA	ATCC 25204	228160	53	210396
CG	ATCC 25204	228173	53	210409
CT	ATCC 25204	228197	53	210433
TG	ATCC 25204	228509	53	210745
TC	ATCC 25204	228663	53	210899
CT	ATCC 25204	228674	53	210910
CT	ATCC 25204	229043	53	211279
GA	ATCC 25204	229248	53	211484
GA	ATCC 25204	229275	53	211511
GA	ATCC 25204	229302	53	211538
CT	ATCC 25204	229606	53	211842
TC	ATCC 25204	229688	53	211924
TC	ATCC 25204	229892	53	212128
GA	ATCC 25204	230522	53	212758
AG	ATCC 25204	230649	53	212885
GA	ATCC 25204	230679	53	212915
TA	ATCC 25204	230687	53	212923
AT	ATCC 25204	230708	53	212944
AC	ATCC 25204	230885	53	213121
AG	ATCC 25204	231263	53	213499
AG	ATCC 25204	231412	53	213648
GT	ATCC 25204	231426	53	213662
TG	ATCC 25204	231609	53	213845
CT	ATCC 25204	231994	53	214230
AC	ATCC 25204	232287	53	214523
CG	ATCC 25204	232875	53	215111
TC	ATCC 25204	232948	53	215184
GA	ATCC 25204	233182	53	215418
CT	ATCC 25204	233480	53	215716
AT	ATCC 25204	233637	53	215873
AG	ATCC 25204	233674	53	215910
GA	ATCC 25204	234232	53	216467
GA	ATCC 25204	234319	53	216554
AG	ATCC 25204	234625	53	216860
AG	ATCC 25204	234651	53	216886
CG	ATCC 25204	234764	53	216999
CT	ATCC 25204	234765	53	217000
AG	ATCC 25204	234939	53	217174
CA	ATCC 25204	234941	53	217176
TC	ATCC 25204	234944	53	217179
GA	ATCC 25204	235024	53	217259
AC	ATCC 25204	235154	53	217389
CT	ATCC 25204	235321	53	217556
CT	ATCC 25204	235374	53	217609
CT	ATCC 25204	235460	53	217695
CA	ATCC 25204	235632	53	217867
TC	ATCC 25204	235664	53	217899
TC	ATCC 25204	235672	53	217907
AG	ATCC 25204	235771	53	218006
TC	ATCC 25204	235880	53	218115
TC	ATCC 25204	236268	53	218503
AG	ATCC 25204	236286	53	218521
TC	ATCC 25204	236419	53	218654
GA	ATCC 25204	236545	53	218780
TC	ATCC 25204	236625	53	218860
AG	ATCC 25204	236881	53	219116
CT	ATCC 25204	237172	53	219407
GA	ATCC 25204	237224	53	219459
CT	ATCC 25204	237279	53	219514
AG	ATCC 25204	237402	53	219637
AG	ATCC 25204	237447	53	219682
TC	ATCC 25204	237477	53	219712
GA	ATCC 25204	237583	53	219818
AG	ATCC 25204	237627	53	219862
AG	ATCC 25204	237920	53	220155
CG	ATCC 25204	237948	53	220183
CT	ATCC 25204	237960	53	220195
AG	ATCC 25204	237984	53	220219
GA	ATCC 25204	238307	53	220542
AG	ATCC 25204	238348	53	220583
AG	ATCC 25204	238369	53	220604
AG	ATCC 25204	238477	53	220712
AG	ATCC 25204	238592	53	220827
TC	ATCC 25204	238594	53	220829
GA	ATCC 25204	238666	53	220901
TG	ATCC 25204	238904	53	221139
TC	ATCC 25204	238970	53	221205
TC	ATCC 25204	239082	53	221317
AG	ATCC 25204	239204	53	221439
GA	ATCC 25204	239231	53	221466
AG	ATCC 25204	239388	53	221623
CT	ATCC 25204	239389	53	221624
CT	ATCC 25204	239391	53	221626
CT	ATCC 25204	239552	53	221787
CT	ATCC 25204	239694	53	221929
GA	ATCC 25204	239717	53	221952
CT	ATCC 25204	240037	53	222272
AT	ATCC 25204	240207	53	222442
AG	ATCC 25204	240208	53	222443
AG	ATCC 25204	240425	53	222660
TC	ATCC 25204	240436	53	222671
AG	ATCC 25204	240557	53	222792
CA	ATCC 25204	240583	53	222818
AG	ATCC 25204	240590	53	222825
CT	ATCC 25204	240622	53	222857
GT	ATCC 25204	240641	53	222876
AG	ATCC 25204	240650	53	222885
TC	ATCC 25204	240664	53	222899
GA	ATCC 25204	240667	53	222902
CT	ATCC 25204	240680	53	222915
CG	ATCC 25204	240708	53	222943
AG	ATCC 25204	240848	53	223083
CT	ATCC 25204	240852	53	223087
TC	ATCC 25204	240868	53	223103
CT	ATCC 25204	240904	53	223139
TC	ATCC 25204	241042	53	223277
TC	ATCC 25204	241343	53	223578
GA	ATCC 25204	241383	53	223618
AG	ATCC 25204	242055	53	224301
CT	ATCC 25204	242071	53	224317
CT	ATCC 25204	242722	53	224968
AG	ATCC 25204	243133	53	225379	a
GA	ATCC 25204	243138	53	225384	a
AT	ATCC 25204	243155	53	225401	a
AG	ATCC 25204	243162	53	225405	a
TC	ATCC 25204	243166	53	225409	a
AG	ATCC 25204	243167	53	225410	a
TC	ATCC 25204	243170	53	225413	a
TC	ATCC 25204	243176	53	225434	a
TA	ATCC 25204	243180	53	225438	a
GA	ATCC 25204	243183	53	225441	a
CT	ATCC 25204	243184	53	225442	a
TC	ATCC 25204	243185	53	225443	a
TC	ATCC 25204	243190	53	225446	a
AG	ATCC 25204	243195	53	225451	a
GC	ATCC 25204	243196	53	225452	a
CT	ATCC 25204	243197	53	225453	a
[truncated: 44,124 more rows]
[truncated: 2 more columns]
