# Supplementary material for: Comparative Genomics of Mycoplasma synoviae and New Targets for Molecular Diagnostics
Source: Front Vet Sci. 2021 Feb 19;8:640067. doi: 10.3389/fvets.2021.640067 (PMC7933220; doi:10.3389/fvets.2021.640067)
Supplement: Supplementary file 6 [file Table_6.XLSX]

## Sheet: Sheet1
SUPPLEMENTARY TABLE S6 Annotation information and nucleotide sequence identities of VY93_RS02250, VY93_RS02300, and their upstream and downstream genes in six strains of Mycoplasma synoviae
	ATCC 25204			NCTC10124			53			HN01			86079/7NS			MS-H
Products	Locus tag	DNA sequence identity	Protein ID	Locus tag	DNA sequence identity	Protein ID	Locus tag	DNA sequence identity	Protein ID	Locus tag	DNA sequence identity	Protein ID	Locus tag	DNA sequence identity	Protein ID	Locus tag	DNA sequence identity	Protein ID
Hypothetical protein	VY93_RS02175	1	WP_020003244.1	D2839_RS02225	1	WP_020003244.1	MS53_RS02040	0.9936	WP_011283546.1	EJ916_RS00270	0.9936	WP_020003244.1	DEH79_RS02035	0.9936	WP_020003244.1	MSH_RS02040	0.9936	WP_020003244.1
F0F1 ATP synthase subunit epsilon	VY93_RS02180	1	WP_020003245.1	D2839_RS02230	1	WP_020003245.1	MS53_RS02045	0.9855	WP_011283547.1	EJ916_RS00265	0.9879	WP_154221359.1	DEH79_RS02040	0.9928	WP_109537148.1	MSH_RS02045	0.9928	WP_109537148.1
F0F1 ATP synthase subunit beta, AtpD	VY93_RS02185	1	WP_020003246.1	D2839_RS02235	1	WP_020003246.1	MS53_RS02050	0.9943	WP_011283548.1	EJ916_RS00260	0.9978	WP_020003246.1	DEH79_RS02045	0.9971	WP_020003246.1	MSH_RS02050	0.9971	WP_020003246.1
F0F1 ATP synthase subunit gamma, AtpG	VY93_RS02190	1	WP_020003247.1	D2839_RS02240	1	WP_020003247.1	MS53_RS02055	0.9931	WP_011283549.1	EJ916_RS00255	0.9931	WP_154221358.1	DEH79_RS02050	0.9931	WP_020003247.1	MSH_RS02055	0.9931	WP_020003247.1
F0F1 ATP synthase subunit alpha	VY93_RS02195	1	WP_020003248.1	D2839_RS02245	1	WP_020003248.1	MS53_RS02060	0.9956	WP_011283550.1	EJ916_RS00250	0.9931	WP_154221357.1	DEH79_RS02055	0.9956	WP_109537149.1	MSH_RS02060	0.9956	WP_109537149.1
ATP synthase F1 subunit delta, AtpH	VY93_RS02200	1	WP_020003249.1	D2839_RS02250	1	WP_020003249.1	MS53_RS02065	0.9928	WP_011283551.1	EJ916_RS00245	0.9946	WP_154221356.1	DEH79_RS02060	0.9964	WP_109537150.1	MSH_RS02065	0.9964	WP_109537150.1
F0F1 ATP synthase subunit B, AtpF	VY93_RS02205	1	WP_020003250.1	D2839_RS02255	1	WP_020003250.1	MS53_RS02070	0.9966	WP_050703138.1	EJ916_RS00240	0.9914	WP_154221355.1	DEH79_RS02065	0.9966	WP_109537151.1	MSH_RS02070	0.9966	WP_109537151.1
ATP synthase F0 subunit C, AtpE	VY93_RS02210	1	WP_020003251.1	D2839_RS02260	1	WP_020003251.1	MS53_RS02075	1	WP_020003251.1	EJ916_RS00235	0.994	WP_154221354.1	DEH79_RS02070	1	WP_020003251.1	MSH_RS02075	1	WP_020003251.1
F0F1 ATP synthase subunit A	VY93_RS02215	1	WP_020003252.1	D2839_RS02265	1	WP_020003252.1	MS53_RS02080	0.9988	WP_011283554.1	EJ916_RS00230	0.9975	WP_154221353.1	DEH79_RS02075	0.9975	WP_109537152.1	MSH_RS02080	0.9975	WP_109537152.1
Hypothetical protein	VY93_RS02220	1	WP_020003253.1	D2839_RS02270	1	WP_020003253.1	MS53_RS02085	0.9918	WP_011283555.1	EJ916_RS00225	0.9897	WP_154221352.1	DEH79_RS02080	0.9938	WP_109537153.1	MSH_RS02085	0.9938	WP_109537153.1
30S ribosomal protein S2, RpsB	VY93_RS02225	1	WP_020003254.1	D2839_RS02275	1	WP_020003254.1	MS53_RS02090	0.9978	WP_020003254.1	EJ916_RS00220	0.9989	WP_020003254.1	DEH79_RS02085	1	WP_020003254.1	MSH_RS02090	1	WP_020003254.1
Elongation factor Ts, EF-Ts	VY93_RS02230	1	WP_020003255.1	D2839_RS02280	1	WP_020003255.1	MS53_RS02095	0.9977	WP_011283557.1	EJ916_RS00215	0.9932	WP_011283557.1	DEH79_RS02090	0.9966	WP_011283557.1	MSH_RS02095	0.9966	WP_011283557.1
DUF2779 domain-containing protein	VY93_RS02235	1	WP_081619823.1	D2839_RS02285	1	WP_081619823.1	MS53_RS02100	0.9943	WP_041351977.1	EJ916_RS00210	0.9952	WP_154221757.1	DEH79_RS02095	0.9947	WP_109537154.1	MSH_RS02100	0.9947	WP_109537154.1
Hypothetical protein	VY93_RS02240	1	WP_020003257.1	D2839_RS02290	1	WP_020003257.1	MS53_RS02105	0.9977	WP_011283559.1	EJ916_RS00205	0.9988	WP_020003257.1	DEH79_RS02100	0.993	WP_109537155.1	MSH_RS02105	0.993	WP_109537155.1
rRNA pseudouridine synthase	VY93_RS02245	1	WP_026365208.1	D2839_RS02295	1	WP_026365208.1	MS53_RS02110	0.9943	WP_041351979.1	EJ916_RS00200	0.9928	WP_154221351.1	DEH79_RS02105	0.9943	WP_109537156.1	MSH_RS02110	0.9943	WP_109537156.1
Hypothetical protein	VY93_RS02250	1	WP_020003259.1	D2839_RS02300	1	WP_020003259.1	MS53_RS02115	0.996	WP_011283561.1	EJ916_RS00195	0.9943	WP_154221350.1	DEH79_RS02110	0.9972	WP_109537157.1	MSH_RS02115	0.9972	WP_109537157.1
Hypothetical protein	VY93_RS02255	1	WP_020003260.1	D2839_RS02305	1	WP_020003260.1	MS53_RS02120	0.9959	WP_011283562.1	EJ916_RS00190	0.9817	WP_154221349.1	DEH79_RS02115	0.9959	WP_109537158.1	MSH_RS02120	0.9959	WP_109537158.1
50S ribosomal protein L10	VY93_RS02260	1	WP_011283563.1	D2839_RS02310	1	WP_011283563.1	MS53_RS02125	1	WP_011283563.1	EJ916_RS00185	0.998	WP_011283563.1	DEH79_RS02120	0.996	WP_109537159.1	MSH_RS02125	0.996	WP_109537159.1
50S ribosomal protein L7/L12, RplL	VY93_RS02265	1	WP_020003261.1	D2839_RS02315	1	WP_020003261.1	MS53_RS02130	0.9919	WP_011283564.1	EJ916_RS00180	0.9839	WP_154221348.1	DEH79_RS02125	0.9866	WP_109537351.1	MSH_RS02130	0.9866	WP_109537351.1
Asparagine--tRNA ligase, AsnS	VY93_RS02270	1	WP_020003262.1	D2839_RS02320	1	WP_020003262.1	MS53_RS02135	0.9926	WP_011283565.1	EJ916_RS00175	0.9888	WP_154221347.1	DEH79_RS02130	0.9888	WP_109537160.1	MSH_RS02135	0.9888	WP_109537160.1
Amino acid permease	VY93_RS02275	1	WP_020003263.1	D2839_RS02325	1	WP_020003263.1	MS53_RS02140	0.9884	WP_011283566.1	EJ916_RS00170	0.9913	WP_154221346.1	DEH79_RS02135	0.9924	WP_109537161.1	MSH_RS02140	0.9924	WP_109537161.1
DUF21 domain-containing protein	VY93_RS02280	1	WP_026365209.1	D2839_RS02330	1	WP_026365209.1	MS53_RS02145	0.992	WP_050703139.1	EJ916_RS00165	0.9928	WP_154221345.1	DEH79_RS02140	0.9928	WP_119864025.1	MSH_RS02145	0.992	WP_109537162.1
Replicative DNA helicase	VY93_RS02285	1	WP_117274882.1	D2839_RS02335	1	WP_117274882.1	MS53_RS02150	0.9933	WP_041351981.1	EJ916_RS00160	0.992	WP_154221344.1	DEH79_RS02145	0.996	WP_109537163.1	MSH_RS02150	0.996	WP_109537163.1
50S ribosomal protein L9	VY93_RS02290	1	WP_011283569.1	D2839_RS02340	1	WP_011283569.1	MS53_RS02155	0.9956	WP_011283569.1	EJ916_RS00155	0.9956	WP_154221343.1	DEH79_RS02150	0.9956	WP_109537164.1	MSH_RS02155	0.9956	WP_109537164.1
DHH family phosphoesterase	VY93_RS02295	1	WP_117274883.1	D2839_RS02345	1	WP_117274883.1	MS53_RS02160	0.9931	WP_041351983.1	EJ916_RS00150	0.9961	WP_154221342.1	DEH79_RS02155	0.9936	WP_109537165.1	MSH_RS02160	0.9936	WP_109537165.1
Hypothetical protein	VY93_RS02300	1	WP_081619824.1	D2839_RS02350	1	WP_081619824.1	MS53_RS02165	0.9908	WP_148141181.1	EJ916_RS00145	0.9927	WP_154221756.1	DEH79_RS02160	0.9976	WP_109537352.1	MSH_RS02165	0.9976	WP_109537352.1
Hypothetical protein	VY93_RS02305	1	WP_020003268.1	D2839_RS02355	1	WP_020003268.1	MS53_RS02170, MS53_RS02175	0.9902	WP_041351985.1, WP_148141157.1	EJ916_RS00140	0.9912	WP_154221341.1	DEH79_RS02165	0.9933	WP_119583865.1	MSH_RS02170	0.9933	WP_119583865.1
Hypothetical protein	VY93_RS02310	1	WP_020003269.1	D2839_RS02360	1	WP_020003269.1	MS53_RS02180	0.9948	WP_041351990.1	EJ916_RS00135	0.9948	WP_154221340.1	DEH79_RS02170	1	WP_020003269.1	MSH_RS02175	1	WP_020003269.1
Hypothetical protein	VY93_RS02315	1	WP_020003270.1	D2839_RS02365	1	WP_020003270.1	MS53_RS02185	0.9937	WP_041351992.1	EJ916_RS00130	0.9937	WP_154221339.1	DEH79_RS02175	1	WP_020003270.1	MSH_RS02180	1	WP_020003270.1
Elongation factor P, EF-P	VY93_RS02320	1	WP_020003271.1	D2839_RS02370	1	WP_020003271.1	MS53_RS02190	0.9947	WP_011283574.1	EJ916_RS00125	0.9964	WP_154221338.1	DEH79_RS02180	1	WP_020003271.1	MSH_RS02185	1	WP_020003271.1
tRNA-Leu	VY93_RS02325	1	-	D2839_RS02375	1	-	MS53_RS02195	1	-	EJ916_RS00120	1	-	DEH79_RS02185	1	-	MSH_RS02190	1	-
dUTP diphosphatase	VY93_RS02330	1	WP_020003272.1	D2839_RS02380	1	WP_020003272.1	MS53_RS02200	0.992	WP_011283575.1	EJ916_RS00115	0.994	WP_154221337.1	DEH79_RS02190	0.994	dUTP diphosphatase	MSH_RS02195	0.994	WP_109537167.1
tRNA-Leu	VY93_RS02335	1	-	D2839_RS02385	1	-	MS53_RS02205	1	-	EJ916_RS00110	1	-	DEH79_RS02195	1	-	MSH_RS02200	1	-
Winged helix-turn-helix transcriptional regulator	VY93_RS02340	1	WP_020003273.1	D2839_RS02390	1	WP_020003273.1	MS53_RS02210	0.9875	WP_050703140.1	EJ916_RS00105	0.9938	WP_154221336.1	DEH79_RS02200	0.9969	WP_020003273.1	MSH_RS02205	0.9969	WP_020003273.1
ATP-binding protein	VY93_RS02345	1	WP_117274884.1	D2839_RS02395	1	WP_117274884.1	MS53_RS02215	0.9937	WP_041351996.1	EJ916_RS00100	0.994	WP_154221335.1	DEH79_RS02205	0.9984	WP_109537168.1	MSH_RS02210	0.9984	WP_109537168.1
PTS glucose enzyme IIB subunit	VY93_RS02350	1	WP_109537169.1	D2839_RS02400	1	WP_109537169.1	MS53_RS02220	0.9919	WP_041351998.1	EJ916_RS00095	0.9919	WP_154221334.1	DEH79_RS02210	1	WP_109537169.1	MSH_RS02215	1	WP_109537169.1
MscL family protein	VY93_RS02355	1	WP_020003276.1	D2839_RS02405	1	WP_020003276.1	MS53_RS02225	0.9923	WP_041352000.1	EJ916_RS00090	0.9943	WP_154221333.1	DEH79_RS02215	1	WP_020003276.1	MSH_RS02220	1	WP_020003276.1
Aspartate--tRNA ligase, AspS	VY93_RS02360	1	WP_020003277.1	D2839_RS02410	1	WP_020003277.1	MS53_RS02230	0.9924	WP_011283579.1	EJ916_RS00085	0.9941	WP_154221332.1	DEH79_RS02220	0.9988	WP_020003277.1	MSH_RS02225	0.9988	WP_020003277.1
Histidine--tRNA ligase, HisS	VY93_RS02365	1	WP_020003278.1	D2839_RS02415	1	WP_020003278.1	MS53_RS02235	0.9927	WP_011283580.1	EJ916_RS00080	0.998	WP_154221331.1	DEH79_RS02225	0.9973	WP_020003278.1	MSH_RS02230	0.9967	WP_109537170.1
Hypothetical protein	VY93_RS02370	1	WP_020003279.1	D2839_RS02420	1	WP_020003279.1	MS53_RS02240	0.9921	WP_011283581.1	EJ916_RS00075	1	WP_020003279.1	DEH79_RS02230	0.9957	WP_109537171.1	MSH_RS02235	0.9957	WP_109537171.1
